# Supplementary material for: (S)-1-[3,5-Bis­(trifluoro­meth­yl)phen­yl]-N-methylethyl­amine–(R)-2-hydroxy­butane­dioic acid (1/1)
Source: Acta Crystallogr Sect E Struct Rep Online. 2008 Dec 24;65(Pt 1):o197. doi: 10.1107/S1600536808043201 (PMC2968104; doi:10.1107/S1600536808043201)
Supplement: Supplementary file 1 [file e-65-0o197-sup1.cif]

##############################################################################
###                                                                        ###
###        Electronic paper (Acta Crystallographica Section E)             ###
###                                                                        ###
##############################################################################
#                                                                            #
# This CIF contains the data in a paper accepted for publication in Acta     #
# Crystallographica Section E. It conforms to the requirements of Notes      #
# for Authors for Section E, and has been peer reviewed under the auspices   #
# of the IUCr Commission on Journals.                                        #
#                                                                            #
# Full details of the Crystallographic Information File format               #
# are given in the paper "The Crystallographic Information File (CIF):       #
# a New Standard Archive File for Crystallography" by S. R. Hall, F. H.      #
# Allen and I. D. Brown [Acta Cryst. (1991), A47, 655-685].                  #
#                                                                            #
# The current version of the core CIF dictionary is obtainable from          #
# ftp://ftp.iucr.org/pub/cif_core.dic. The current version number is 2.4.    #
#                                                                            #
# Software is freely available for graphical display of the structure(s) in  #
# this CIF.  For information consult the CIF home page http://www.iucr.org/  #
# cif/home.html                                                              #
#                                                                            #
# This file may be used for bona fide research purposes within the           #
# scientific community so long as proper attribution is given to the journal # 
# article from which it was obtained.                                        #
#                                                                            #
##############################################################################
                                             
data_I
_audit_creation_method     SHELXL-97
_chemical_name_systematic
;
(<i>S</i>)-1-[3,5-Bis(trifluoromethyl)phenyl]-<i>N</i>-methylethylamine--
(<i>R</i>)-2-hydroxybutanedioic acid (1/1)
;
_chemical_name_common     ?
_chemical_formula_moiety     'C11 H11 F6 N, C4 H6 O5'
_chemical_formula_sum     'C15 H17 F6 N O5'
_chemical_formula_weight     405.30
_chemical_melting_point     ?
_symmetry_cell_setting     monoclinic
_symmetry_space_group_name_H-M     'P 21'
_symmetry_space_group_name_Hall     'P 2yb'
loop_
    _symmetry_equiv_pos_as_xyz
    'x, y, z'
    '-x, y+1/2, -z'
_cell_length_a     6.6770(13)
_cell_length_b     8.4510(17)
_cell_length_c     16.366(3)
_cell_angle_alpha     90.00
_cell_angle_beta     100.05(3)
_cell_angle_gamma     90.00
_cell_volume     909.3(3)
_cell_formula_units_Z     2
_cell_measurement_reflns_used     25
_cell_measurement_theta_min     9
_cell_measurement_theta_max     12
_cell_measurement_temperature     298(2)
_exptl_crystal_description     needle
_exptl_crystal_colour     colourless
_exptl_crystal_size_max     0.30
_exptl_crystal_size_mid     0.10
_exptl_crystal_size_min     0.10
_exptl_crystal_density_diffrn     1.480
_exptl_crystal_density_meas     ?
_exptl_crystal_density_method     'not measured'
_exptl_crystal_F_000     416
_exptl_absorpt_coefficient_mu     0.148
_exptl_absorpt_correction_type     psi-scan
_exptl_absorpt_process_details     '(North <i>et al.</i>,  1968)'
_exptl_absorpt_correction_T_min     0.9569
_exptl_absorpt_correction_T_max     0.9853
_exptl_special_details
;
;
_diffrn_ambient_temperature     298(2)
_diffrn_radiation_type     MoK\a
_diffrn_radiation_wavelength     0.71073
_diffrn_radiation_source     'fine-focus sealed tube'
_diffrn_radiation_monochromator     graphite
_diffrn_measurement_device_type     'Enraf--Nonius CAD-4'
_diffrn_measurement_method     \w/2\q
_diffrn_detector_area_resol_mean     ?
_diffrn_reflns_number     1915
_diffrn_reflns_av_R_equivalents     0.0577
_diffrn_reflns_av_sigmaI/netI     0.0765
_diffrn_reflns_theta_min     1.26
_diffrn_reflns_theta_max     25.27
_diffrn_reflns_theta_full     25.27
_diffrn_measured_fraction_theta_max     0.997
_diffrn_measured_fraction_theta_full     0.997
_diffrn_reflns_limit_h_min     0
_diffrn_reflns_limit_h_max     7
_diffrn_reflns_limit_k_min     0
_diffrn_reflns_limit_k_max     10
_diffrn_reflns_limit_l_min     -19
_diffrn_reflns_limit_l_max     19
_diffrn_standards_number     3
_diffrn_standards_interval_count     200
_diffrn_standards_interval_time     120
_diffrn_standards_decay_%     1
_refine_special_details
;
Refinement of <i>F</i>^2^ against ALL reflections. The weighted <i>R</i>-factor
<i>wR</i> and goodness of fit <i>S</i> are based on <i>F</i>^2^, conventional
<i>R</i>-factors <i>R</i> are based on <i>F</i>, with <i>F</i> set to zero for
negative <i>F</i>^2^. The threshold expression of <i>F</i>^2^ >
\s(<i>F</i>^2^) is used only for calculating <i>R</i>-factors(gt) <i>etc</i>.
and is not relevant to the choice of reflections for refinement.
<i>R</i>-factors based on <i>F</i>^2^ are statistically about twice as large
as those based on <i>F</i>, and <i>R</i>- factors based on ALL data will be
even larger.
;
_reflns_number_total     1757
_reflns_number_gt     1067
_reflns_threshold_expression     >2sigma(I)
_refine_ls_structure_factor_coef     Fsqd
_refine_ls_matrix_type     full
_refine_ls_R_factor_all     0.1025
_refine_ls_R_factor_gt     0.0628
_refine_ls_wR_factor_gt     0.1305
_refine_ls_wR_factor_ref     0.1535
_refine_ls_goodness_of_fit_ref     1.000
_refine_ls_restrained_S_all     1.007
_refine_ls_number_reflns     1757
_refine_ls_number_parameters     220
_refine_ls_number_restraints     2
_refine_ls_hydrogen_treatment     constr
_refine_ls_weighting_scheme     calc
_refine_ls_weighting_details
         'calc w=1/[\s^2^(Fo^2^)+(0.0600P)^2^+0.3000P] where P=(Fo^2^+2Fc^2^)/3'
_atom_sites_solution_hydrogens     geom
_atom_sites_solution_primary     direct
_atom_sites_solution_secondary     difmap
_refine_ls_shift/su_max     0.000
_refine_ls_shift/su_mean     0.000
_refine_diff_density_max     0.178
_refine_diff_density_min     -0.269
_refine_ls_extinction_method     none
_refine_ls_extinction_coef     ?
loop_
    _atom_type_symbol
    _atom_type_description
    _atom_type_scat_dispersion_real
    _atom_type_scat_dispersion_imag
    _atom_type_scat_source
    'C' 'C' 0.0033 0.0016
                         'International Tables Vol C Tables 4.2.6.8 and 6.1.1.4'
    'H' 'H' 0.0000 0.0000
                         'International Tables Vol C Tables 4.2.6.8 and 6.1.1.4'
    'N' 'N' 0.0061 0.0033
                         'International Tables Vol C Tables 4.2.6.8 and 6.1.1.4'
    'O' 'O' 0.0106 0.0060
                         'International Tables Vol C Tables 4.2.6.8 and 6.1.1.4'
    'F' 'F' 0.0171 0.0103
                         'International Tables Vol C Tables 4.2.6.8 and 6.1.1.4'
_computing_data_collection     'CAD-4 Software (Enraf--Nonius,1989)'
_computing_cell_refinement     'CAD-4 Software'
_computing_data_reduction     'XCAD4 (Harms & Wocadlo, 1995)'
_computing_structure_solution     'SHELXS97 (Sheldrick, 2008)'
_computing_structure_refinement     'SHELXL97 (Sheldrick, 2008)'
_computing_molecular_graphics     'SHELXTL (Sheldrick, 2008)'
_computing_publication_material     'SHELXL97 (Sheldrick, 2008)'
loop_
    _atom_site_type_symbol
    _atom_site_label
    _atom_site_fract_x
    _atom_site_fract_y
    _atom_site_fract_z
    _atom_site_U_iso_or_equiv
    _atom_site_adp_type
    _atom_site_calc_flag
    _atom_site_refinement_flags
    _atom_site_occupancy
    _atom_site_disorder_assembly
    _atom_site_disorder_group
    F F1 0.9058(17) 0.4852(16) 0.9973(8) 0.112 Uani d P 0.50 A 1
    F F3 0.9270(13) 0.6270(13) 0.8772(6) 0.083 Uani d P 0.50 A 1
    F F2 1.0892(15) 0.4013(14) 0.9084(6) 0.101 Uani d P 0.50 A 1
    F F1' 0.7985(16) 0.6070(16) 0.9651(7) 0.111 Uani d P 0.50 A 2
    F F2' 1.000(2) 0.4376(16) 0.9758(7) 0.111 Uani d P 0.50 A 2
    F F3' 0.9991(17) 0.5461(16) 0.8769(7) 0.115 Uani d P 0.50 A 2
    F F4 0.5055(13) -0.0158(14) 0.9651(7) 0.085 Uani d P 0.50 B 1
    F F5 0.3781(15) -0.0926(12) 0.8429(6) 0.080 Uani d P 0.50 B 1
    F F6 0.6975(13) -0.0918(12) 0.8664(6) 0.078 Uani d PD 0.50 B 1
    F F4' 0.5831(15) -0.0443(15) 0.9665(8) 0.097 Uani d P 0.50 B 2
    F F5' 0.3083(15) -0.0556(14) 0.8707(6) 0.095 Uani d P 0.50 B 2
    F F6' 0.6174(16) -0.1374(14) 0.8609(7) 0.093 Uani d P 0.50 B 2
    N N 0.3387(7) 0.3503(6) 0.6045(3) 0.0464(12) Uani d . 1 A .
    H H0A 0.2534 0.2888 0.5744 0.056 Uiso calc R 1 . .
    C C1 0.8859(12) 0.4933(11) 0.9164(5) 0.081 Uani d . 1 . .
    C C2 0.5244(14) -0.0104(14) 0.8816(5) 0.094(3) Uani d D 1 . .
    C C3 0.5326(11) 0.1454(10) 0.8548(4) 0.063(2) Uani d . 1 A .
    C C4 0.4157(10) 0.2037(8) 0.7869(4) 0.0543(17) Uani d . 1 . .
    H H4A 0.3136 0.1408 0.7574 0.065 Uiso calc R 1 B .
    C C5 0.4445(9) 0.3611(9) 0.7587(4) 0.0527(16) Uani d . 1 A .
    C C6 0.5931(11) 0.4465(10) 0.8000(4) 0.072(2) Uani d . 1 . .
    H H6A 0.6137 0.5488 0.7821 0.087 Uiso calc R 1 A .
    C C7 0.7249(13) 0.3856(12) 0.8723(5) 0.080(2) Uani d . 1 A .
    C C8 0.6962(12) 0.2426(12) 0.8978(5) 0.079(3) Uani d . 1 . .
    H H8A 0.7817 0.2026 0.9441 0.095 Uiso calc R 1 A .
    C C9 0.3017(8) 0.4239(8) 0.6855(3) 0.0482(15) Uani d . 1 . .
    H H9A 0.3274 0.5377 0.6823 0.058 Uiso calc R 1 A .
    C C10 0.0783(9) 0.4033(9) 0.6903(4) 0.0646(19) Uani d . 1 A .
    H H10A 0.0507 0.4508 0.7405 0.097 Uiso calc R 1 . .
    H H10B 0.0461 0.2926 0.6902 0.097 Uiso calc R 1 . .
    H H10C -0.0033 0.4535 0.6433 0.097 Uiso calc R 1 . .
    C C11 0.5373(9) 0.3961(9) 0.5832(4) 0.0606(18) Uani d . 1 . .
    H H11A 0.5542 0.3455 0.5323 0.091 Uiso calc R 1 A .
    H H11B 0.6447 0.3636 0.6269 0.091 Uiso calc R 1 . .
    H H11C 0.5419 0.5088 0.5766 0.091 Uiso calc R 1 . .
    O O1 0.6777(8) 0.0742(7) 0.6474(4) 0.0869(18) Uani d . 1 . .
    O O2 0.5220(7) -0.1471(5) 0.6689(3) 0.0652(13) Uani d . 1 . .
    H H2A 0.4226 -0.0912 0.6526 0.098 Uiso calc R 1 . .
    O O3 0.8263(6) -0.2740(5) 0.5576(3) 0.0579(12) Uani d . 1 . .
    H H3A 0.8825 -0.3437 0.5351 0.087 Uiso calc R 1 . .
    O O4 1.1965(6) 0.0264(5) 0.6157(3) 0.0540(11) Uani d . 1 . .
    O O5 0.9516(7) 0.0076(6) 0.5086(3) 0.0678(15) Uani d . 1 . .
    H H5A 1.0184 0.0743 0.4888 0.102 Uiso calc R 1 . .
    C C12 0.6858(11) -0.0671(9) 0.6676(4) 0.0551(17) Uani d . 1 . .
    C C13 0.8797(9) -0.1508(8) 0.6891(4) 0.0522(15) Uani d . 1 . .
    H H13A 0.8587 -0.2481 0.7179 0.063 Uiso calc R 1 . .
    H H13B 0.9744 -0.0857 0.7265 0.063 Uiso calc R 1 . .
    C C14 0.9715(8) -0.1898(7) 0.6122(3) 0.0428(14) Uani d . 1 . .
    H H14A 1.0894 -0.2588 0.6292 0.051 Uiso calc R 1 . .
    C C15 1.0461(9) -0.0360(7) 0.5766(4) 0.0464(15) Uani d . 1 . .
loop_
    _atom_site_aniso_label
    _atom_site_aniso_U_11
    _atom_site_aniso_U_22
    _atom_site_aniso_U_33
    _atom_site_aniso_U_12
    _atom_site_aniso_U_13
    _atom_site_aniso_U_23
    F1 0.112 0.112 0.112 0.000 0.020 0.000
    F3 0.083 0.083 0.083 0.000 0.015 0.000
    F2 0.101 0.101 0.101 0.000 0.018 0.000
    F1' 0.111 0.111 0.111 0.000 0.019 0.000
    F2' 0.111 0.111 0.111 0.000 0.019 0.000
    F3' 0.115 0.115 0.115 0.000 0.020 0.000
    F4 0.085 0.085 0.085 0.000 0.015 0.000
    F5 0.080 0.080 0.080 0.000 0.014 0.000
    F6 0.078 0.078 0.078 0.000 0.014 0.000
    F4' 0.097 0.097 0.097 0.000 0.017 0.000
    F5' 0.095 0.095 0.095 0.000 0.017 0.000
    F6' 0.093 0.093 0.093 0.000 0.016 0.000
    N 0.050(3) 0.044(3) 0.047(3) -0.015(3) 0.010(2) -0.004(3)
    C1 0.072 0.100 0.067 -0.033 -0.003 0.033
    C2 0.097(7) 0.114(8) 0.069(6) 0.014(7) 0.012(5) 0.000(6)
    C3 0.063(4) 0.065(5) 0.059(4) 0.016(4) 0.005(4) 0.000(4)
    C4 0.055(4) 0.058(4) 0.048(3) -0.002(4) 0.002(3) 0.002(3)
    C5 0.053(4) 0.065(5) 0.042(3) -0.004(4) 0.013(3) -0.002(3)
    C6 0.075(5) 0.084(6) 0.055(4) -0.014(5) 0.003(4) -0.012(4)
    C7 0.068(5) 0.076(6) 0.089(6) -0.003(5) -0.006(4) 0.001(5)
    C8 0.068(5) 0.102(7) 0.061(5) 0.000(5) -0.007(4) -0.014(5)
    C9 0.053(3) 0.045(3) 0.045(3) 0.009(3) 0.003(3) 0.007(3)
    C10 0.054(4) 0.069(5) 0.073(4) 0.005(4) 0.017(3) 0.014(4)
    C11 0.047(3) 0.062(4) 0.072(4) -0.015(3) 0.010(3) 0.003(4)
    O1 0.081(4) 0.067(4) 0.120(5) 0.011(3) 0.037(3) 0.010(4)
    O2 0.068(3) 0.053(3) 0.074(3) -0.002(3) 0.009(2) 0.002(3)
    O3 0.059(3) 0.043(2) 0.074(3) -0.012(2) 0.018(2) -0.011(2)
    O4 0.046(2) 0.053(3) 0.062(3) -0.011(2) 0.009(2) -0.002(2)
    O5 0.082(3) 0.066(3) 0.052(2) -0.022(3) 0.003(2) 0.015(3)
    C12 0.062(4) 0.061(4) 0.046(4) -0.003(4) 0.022(3) -0.005(3)
    C13 0.060(4) 0.051(4) 0.048(3) 0.005(4) 0.016(3) 0.003(3)
    C14 0.041(3) 0.048(4) 0.042(3) 0.007(3) 0.014(3) 0.006(3)
    C15 0.046(3) 0.036(3) 0.061(4) 0.005(3) 0.020(3) -0.004(3)
_geom_special_details
;
All e.s.d.'s (except the e.s.d. in the dihedral angle between two l.s. planes)
are estimated using the full covariance matrix. The cell e.s.d.'s are taken
into account individually in the estimation of e.s.d.'s in distances, angles
and torsion angles; correlations between e.s.d.'s in cell parameters are only
used when they are defined by crystal symmetry. An approximate (isotropic)
treatment of cell e.s.d.'s is used for estimating e.s.d.'s involving l.s.
planes.
;
loop_
    _geom_bond_atom_site_label_1
    _geom_bond_atom_site_label_2
    _geom_bond_site_symmetry_2
    _geom_bond_distance
    _geom_bond_publ_flag
    F1 C1 . 1.309(14) ?
    F3 C1 . 1.352(13) ?
    F2 C1 . 1.589(14) ?
    F1' C1 . 1.436(13) ?
    F2' C1 . 1.219(13) ?
    F3' C1 . 1.167(12) ?
    F4 C2 . 1.395(13) ?
    F5 C2 . 1.274(12) ?
    F6 C2 . 1.404(11) ?
    F4' C2 . 1.405(14) ?
    F5' C2 . 1.474(13) ?
    F6' C2 . 1.313(15) ?
    N C11 . 1.480(7) ?
    N C9 . 1.523(7) ?
    N H0A . 0.8600 ?
    C1 C7 . 1.495(11) ?
    C2 C3 . 1.392(13) ?
    C3 C4 . 1.336(9) ?
    C3 C8 . 1.447(11) ?
    C4 C5 . 1.432(10) ?
    C4 H4A . 0.9300 ?
    C5 C6 . 1.315(9) ?
    C5 C9 . 1.492(8) ?
    C6 C7 . 1.441(10) ?
    C6 H6A . 0.9300 ?
    C7 C8 . 1.304(13) ?
    C8 H8A . 0.9300 ?
    C9 C10 . 1.517(8) ?
    C9 H9A . 0.9800 ?
    C10 H10A . 0.9600 ?
    C10 H10B . 0.9600 ?
    C10 H10C . 0.9600 ?
    C11 H11A . 0.9600 ?
    C11 H11B . 0.9600 ?
    C11 H11C . 0.9600 ?
    O1 C12 . 1.237(9) ?
    O2 C12 . 1.290(8) ?
    O2 H2A . 0.8200 ?
    O3 C14 . 1.394(7) ?
    O3 H3A . 0.8200 ?
    O4 C15 . 1.213(7) ?
    O5 C15 . 1.236(7) ?
    O5 H5A . 0.8200 ?
    C12 C13 . 1.463(9) ?
    C13 C14 . 1.530(8) ?
    C13 H13A . 0.9700 ?
    C13 H13B . 0.9700 ?
    C14 C15 . 1.543(8) ?
    C14 H14A . 0.9800 ?
loop_
    _geom_angle_atom_site_label_1
    _geom_angle_atom_site_label_2
    _geom_angle_atom_site_label_3
    _geom_angle_site_symmetry_1
    _geom_angle_site_symmetry_3
    _geom_angle
    _geom_angle_publ_flag
    C11 N C9 . . 112.7(5) ?
    C11 N H0A . . 123.6 ?
    C9 N H0A . . 123.6 ?
    F3' C1 F2' . . 102.5(11) ?
    F3' C1 F1 . . 128.3(11) ?
    F2' C1 F3 . . 123.5(10) ?
    F1 C1 F3 . . 122.1(10) ?
    F3' C1 F1' . . 114.7(11) ?
    F2' C1 F1' . . 94.2(9) ?
    F1 C1 F1' . . 56.8(8) ?
    F3 C1 F1' . . 80.8(8) ?
    F3' C1 C7 . . 116.5(10) ?
    F2' C1 C7 . . 116.5(9) ?
    F1 C1 C7 . . 113.2(9) ?
    F3 C1 C7 . . 117.9(7) ?
    F1' C1 C7 . . 110.3(8) ?
    F3' C1 F2 . . 59.7(8) ?
    F2' C1 F2 . . 56.9(8) ?
    F1 C1 F2 . . 96.9(8) ?
    F3 C1 F2 . . 97.0(8) ?
    F1' C1 F2 . . 144.0(8) ?
    C7 C1 F2 . . 102.4(8) ?
    F5 C2 F6' . . 77.4(9) ?
    F5 C2 C3 . . 115.3(9) ?
    F6' C2 C3 . . 130.1(9) ?
    F5 C2 F4 . . 106.1(10) ?
    F6' C2 F4 . . 110.7(10) ?
    C3 C2 F4 . . 110.8(10) ?
    F5 C2 F6 . . 103.2(10) ?
    C3 C2 F6 . . 109.2(9) ?
    F4 C2 F6 . . 112.1(8) ?
    F5 C2 F4' . . 116.0(10) ?
    F6' C2 F4' . . 91.5(9) ?
    C3 C2 F4' . . 119.0(10) ?
    F6 C2 F4' . . 88.8(8) ?
    F6' C2 F5' . . 104.7(10) ?
    C3 C2 F5' . . 107.4(9) ?
    F4 C2 F5' . . 81.7(8) ?
    F6 C2 F5' . . 132.1(11) ?
    F4' C2 F5' . . 99.5(9) ?
    C4 C3 C2 . . 124.2(8) ?
    C4 C3 C8 . . 118.5(8) ?
    C2 C3 C8 . . 116.8(8) ?
    C3 C4 C5 . . 121.2(7) ?
    C3 C4 H4A . . 119.4 ?
    C5 C4 H4A . . 119.4 ?
    C6 C5 C4 . . 118.4(7) ?
    C6 C5 C9 . . 122.5(7) ?
    C4 C5 C9 . . 119.1(6) ?
    C5 C6 C7 . . 121.6(8) ?
    C5 C6 H6A . . 119.2 ?
    C7 C6 H6A . . 119.2 ?
    C8 C7 C6 . . 119.4(8) ?
    C8 C7 C1 . . 122.9(8) ?
    C6 C7 C1 . . 117.6(8) ?
    C7 C8 C3 . . 120.8(8) ?
    C7 C8 H8A . . 119.6 ?
    C3 C8 H8A . . 119.6 ?
    C5 C9 C10 . . 114.4(5) ?
    C5 C9 N . . 112.1(5) ?
    C10 C9 N . . 108.0(5) ?
    C5 C9 H9A . . 107.3 ?
    C10 C9 H9A . . 107.3 ?
    N C9 H9A . . 107.3 ?
    C9 C10 H10A . . 109.5 ?
    C9 C10 H10B . . 109.5 ?
    H10A C10 H10B . . 109.5 ?
    C9 C10 H10C . . 109.5 ?
    H10A C10 H10C . . 109.5 ?
    H10B C10 H10C . . 109.5 ?
    N C11 H11A . . 109.5 ?
    N C11 H11B . . 109.5 ?
    H11A C11 H11B . . 109.5 ?
    N C11 H11C . . 109.5 ?
    H11A C11 H11C . . 109.5 ?
    H11B C11 H11C . . 109.5 ?
    C12 O2 H2A . . 109.5 ?
    C14 O3 H3A . . 109.5 ?
    C15 O5 H5A . . 109.5 ?
    O1 C12 O2 . . 120.8(7) ?
    O1 C12 C13 . . 121.8(7) ?
    O2 C12 C13 . . 117.4(7) ?
    C12 C13 C14 . . 111.8(5) ?
    C12 C13 H13A . . 109.3 ?
    C14 C13 H13A . . 109.3 ?
    C12 C13 H13B . . 109.3 ?
    C14 C13 H13B . . 109.3 ?
    H13A C13 H13B . . 107.9 ?
    O3 C14 C13 . . 107.7(4) ?
    O3 C14 C15 . . 115.0(5) ?
    C13 C14 C15 . . 109.4(5) ?
    O3 C14 H14A . . 108.2 ?
    C13 C14 H14A . . 108.2 ?
    C15 C14 H14A . . 108.2 ?
    O4 C15 O5 . . 126.3(6) ?
    O4 C15 C14 . . 117.3(5) ?
    O5 C15 C14 . . 116.3(5) ?
loop_
    _geom_torsion_atom_site_label_1
    _geom_torsion_atom_site_label_2
    _geom_torsion_atom_site_label_3
    _geom_torsion_atom_site_label_4
    _geom_torsion_site_symmetry_1
    _geom_torsion_site_symmetry_2
    _geom_torsion_site_symmetry_3
    _geom_torsion_site_symmetry_4
    _geom_torsion
    _geom_torsion_publ_flag
    F5 C2 C3 C4 . . . . -8.6(14) ?
    F6' C2 C3 C4 . . . . 86.2(14) ?
    F4 C2 C3 C4 . . . . -129.1(9) ?
    F6 C2 C3 C4 . . . . 107.0(10) ?
    F4' C2 C3 C4 . . . . -153.3(8) ?
    F5' C2 C3 C4 . . . . -41.5(11) ?
    F5 C2 C3 C8 . . . . 179.6(8) ?
    F6' C2 C3 C8 . . . . -85.6(13) ?
    F4 C2 C3 C8 . . . . 59.1(11) ?
    F6 C2 C3 C8 . . . . -64.8(10) ?
    F4' C2 C3 C8 . . . . 34.8(13) ?
    F5' C2 C3 C8 . . . . 146.6(8) ?
    C2 C3 C4 C5 . . . . -174.3(8) ?
    C8 C3 C4 C5 . . . . -2.6(11) ?
    C3 C4 C5 C6 . . . . 1.8(11) ?
    C3 C4 C5 C9 . . . . -176.3(6) ?
    C4 C5 C6 C7 . . . . -0.3(11) ?
    C9 C5 C6 C7 . . . . 177.8(7) ?
    C5 C6 C7 C8 . . . . -0.3(13) ?
    C5 C6 C7 C1 . . . . -178.4(8) ?
    F3' C1 C7 C8 . . . . 125.5(13) ?
    F2' C1 C7 C8 . . . . 4.3(17) ?
    F1 C1 C7 C8 . . . . -39.9(15) ?
    F3 C1 C7 C8 . . . . 168.3(10) ?
    F1' C1 C7 C8 . . . . -101.5(12) ?
    F2 C1 C7 C8 . . . . 63.3(12) ?
    F3' C1 C7 C6 . . . . -56.5(14) ?
    F2' C1 C7 C6 . . . . -177.7(11) ?
    F1 C1 C7 C6 . . . . 138.1(10) ?
    F3 C1 C7 C6 . . . . -13.7(14) ?
    F1' C1 C7 C6 . . . . 76.5(10) ?
    F2 C1 C7 C6 . . . . -118.7(8) ?
    C6 C7 C8 C3 . . . . -0.6(14) ?
    C1 C7 C8 C3 . . . . 177.4(8) ?
    C4 C3 C8 C7 . . . . 2.0(13) ?
    C2 C3 C8 C7 . . . . 174.3(9) ?
    C6 C5 C9 C10 . . . . -128.2(7) ?
    C4 C5 C9 C10 . . . . 49.9(8) ?
    C6 C5 C9 N . . . . 108.5(7) ?
    C4 C5 C9 N . . . . -73.5(7) ?
    C11 N C9 C5 . . . . -66.8(7) ?
    C11 N C9 C10 . . . . 166.3(5) ?
    O1 C12 C13 C14 . . . . -75.2(9) ?
    O2 C12 C13 C14 . . . . 103.5(7) ?
    C12 C13 C14 O3 . . . . -55.0(7) ?
    C12 C13 C14 C15 . . . . 70.6(7) ?
    O3 C14 C15 O4 . . . . -167.3(5) ?
    C13 C14 C15 O4 . . . . 71.4(6) ?
    O3 C14 C15 O5 . . . . 9.4(7) ?
    C13 C14 C15 O5 . . . . -111.9(6) ?
loop_
    _geom_hbond_atom_site_label_D
    _geom_hbond_atom_site_label_H
    _geom_hbond_atom_site_label_A
    _geom_hbond_site_symmetry_A
    _geom_hbond_distance_DH
    _geom_hbond_distance_HA
    _geom_hbond_distance_DA
    _geom_hbond_angle_DHA
    N H0A O4 1_455 0.86 2.37 2.914(7) 121.7
    N H0A O3 2_656 0.86 2.20 2.887(7) 137.0
data_global
_journal_date_recd_electronic     2008-12-08
_journal_date_accepted     2008-12-18
_journal_name_full     'Acta Crystallographica, Section E'
_journal_year     2009
_journal_volume     65
_journal_issue      1
_journal_page_first     o197
_journal_page_last     o197
_journal_paper_category     QO
_journal_coeditor_code     AT2692
_publ_contact_author_name     'Hai-Bin Zhu'
_publ_contact_author_address
;
School of chemistry and chemical engineering,Southeast
 University,Nanjing,People's Republic of China
;
_publ_contact_author_email     'zhuhaibin@seu.edu.cn'
_publ_contact_author_fax     ?
_publ_contact_author_phone     ?
_publ_section_title
;\
(<i>S</i>)-1-[3,5-Bis(trifluoromethyl)phenyl]-<i>N</i>-methylethylamine--\
(<i>R</i>)-2-hydroxybutanedioic acid (1/1)
;
loop_
    _publ_author_name
    _publ_author_footnote
    _publ_author_address
    'Zhu, Hai-Bin' .
;
School of Chemistry and Chemical Engineering,
Southeast University,
Nanjing,
People's Republic of China
;
    'Ji, Jun-Feng' .
;
School of Chemistry and Chemical Engineering,
Southeast University,
Nanjing,
People's Republic of China
;
    'Wang, Hai' .
;
School of Chemistry and Chemical Engineering,
Southeast University,
Nanjing,
People's Republic of China
;
_publ_section_synopsis     .
