# Supplementary material for: (S)-1-[3,5-Bis­(trifluoro­meth­yl)phen­yl]-N-methylethyl­amine–(R)-2-hydroxy­butane­dioic acid (1/1)
Source: Acta Crystallogr Sect E Struct Rep Online. 2008 Dec 24;65(Pt 1):o197. doi: 10.1107/S1600536808043201 (PMC2968104; doi:10.1107/S1600536808043201)
Supplement: Supplementary file 2 [file e-65-0o197-Isup2.hkl]

# 
# h,k,l, Fc-squared, Fo-squared, sigma(Fo-squared) and status flag 
# 
data_I
_shelx_title '    Z in P2(1)' 
_shelx_refln_list_code          4 
_shelx_F_calc_maximum      121.52 
_exptl_crystal_F_000       416.00 
_reflns_d_resolution_high  0.8323 
 
loop_ 
 _symmetry_equiv_pos_as_xyz 
 'x, y, z' 
 '-x, y+1/2, -z' 
 
_cell_length_a     6.6770 
_cell_length_b     8.4510 
_cell_length_c    16.3660 
_cell_angle_alpha  90.000 
_cell_angle_beta  100.050 
_cell_angle_gamma  90.000 
 
_shelx_F_squared_multiplier     1.000 
 
loop_ 
 _refln_index_h 
 _refln_index_k 
 _refln_index_l 
 _refln_F_squared_calc 
 _refln_F_squared_meas 
 _refln_F_squared_sigma 
 _refln_observed_status 
   1   0   0      295.80      328.90      7.56 o 
   2   0   0     1847.14     1797.54     20.63 o 
   3   0   0      264.16      252.00      9.91 o 
   4   0   0       15.28       12.48      3.89 o 
   5   0   0       83.76       87.10      7.93 o 
   6   0   0       20.68       21.19      4.72 o 
   7   0   0        0.13        2.34      2.49 o 
   1   1   0     1360.19     1495.89     15.06 o 
   2   1   0     1237.38     1139.31     16.62 o 
   3   1   0      392.67      431.66     12.70 o 
   4   1   0      302.20      306.53     12.82 o 
   5   1   0        2.83        4.92      3.92 o 
   6   1   0       40.06       38.40      6.21 o 
   7   1   0       11.34        4.49      4.49 o 
   0   2   0    14766.60    15037.59    184.39 o 
   1   2   0      877.69      788.78     12.82 o 
   2   2   0      817.85      827.55     15.30 o 
   3   2   0      469.48      421.73     12.89 o 
   4   2   0       27.94       36.20      5.65 o 
   5   2   0       89.40      102.42      7.93 o 
   6   2   0        0.14        5.65      3.57 o 
   7   2   0        7.44        9.60      3.19 o 
   1   3   0      340.85      296.47      9.16 o 
   2   3   0       86.73       93.98      6.64 o 
   3   3   0       77.43       89.55      6.80 o 
   4   3   0       54.33       52.29      6.83 o 
   5   3   0        0.99        0.00      3.80 o 
   6   3   0        9.47        7.10      4.47 o 
   7   3   0        3.60        5.15      2.76 o 
   0   4   0      680.11      734.51     13.53 o 
   1   4   0      713.07      686.90     15.97 o 
   2   4   0        9.99       10.45      3.01 o 
   3   4   0       49.72       43.36      6.03 o 
   4   4   0        2.60        3.75      4.11 o 
   5   4   0       69.04       68.03      8.27 o 
   6   4   0       11.04       15.64      4.04 o 
   7   4   0        3.49        0.71      2.39 o 
   1   5   0      184.99      186.22      9.86 o 
   2   5   0       48.67       65.29      7.16 o 
   3   5   0      146.02      143.35     10.40 o 
   4   5   0       87.07      102.12      9.07 o 
   5   5   0       15.84       14.92      5.85 o 
   6   5   0        4.05        0.49      3.06 o 
   0   6   0       94.76      101.71      7.06 o 
   1   6   0       38.37       41.02      6.56 o 
   2   6   0      255.71      303.20     14.27 o 
   3   6   0      107.79      112.10     10.42 o 
   4   6   0       14.99       23.55      5.38 o 
   5   6   0        5.88        9.92      4.09 o 
   6   6   0        0.23        1.58      2.44 o 
   1   7   0        0.27        1.78      4.60 o 
   2   7   0       36.37       25.80      6.19 o 
   3   7   0       52.57       62.12     10.73 o 
   4   7   0       62.78       48.80      6.93 o 
   5   7   0        2.27        3.37      2.42 o 
   0   8   0       26.20       25.55      4.11 o 
   1   8   0        2.94        5.34      5.34 o 
   2   8   0        9.05       22.53      6.58 o 
   3   8   0       36.50       25.80      6.62 o 
   4   8   0        4.86        3.18      3.65 o 
   1   9   0       19.74       19.42      5.19 o 
   2   9   0        3.27        6.69      4.66 o 
   3   9   0        1.98        4.10      4.10 o 
   0  10   0        8.98        6.49      1.67 o 
   1  10   0        5.15       11.59      3.31 o 
  -7   0   1       13.69        9.39      3.86 o 
  -6   0   1      158.27      159.74     11.55 o 
  -5   0   1       17.41       21.99      5.02 o 
  -4   0   1        3.48        8.11      3.45 o 
  -3   0   1        5.11        5.44      2.96 o 
  -2   0   1        0.62        5.01      2.00 o 
  -1   0   1       44.79       51.70      3.60 o 
   0   0   1       12.91       12.70      0.95 o 
   1   0   1     2266.05     2270.37     21.76 o 
   2   0   1      122.19      106.74      6.12 o 
   3   0   1        6.95       11.61      3.20 o 
   4   0   1        6.96       10.44      3.32 o 
   5   0   1       21.94       26.67      4.74 o 
   6   0   1        0.04        2.69      4.89 o 
   7   0   1        1.73        1.75      2.95 o 
  -7   1   1       12.19       12.20      3.33 o 
  -6   1   1       24.51       36.10      6.84 o 
  -5   1   1       16.56       23.64      5.02 o 
  -4   1   1      579.52      536.36     16.27 o 
  -3   1   1      194.55      210.78      8.80 o 
  -2   1   1      100.47       89.89      5.20 o 
  -1   1   1     3015.59     3241.46     22.43 o 
   0   1   1      418.68      406.51      7.28 o 
   1   1   1     2776.35     2972.79     21.84 o 
   2   1   1      215.33      205.38      7.54 o 
   3   1   1       17.36       22.75      5.52 o 
   4   1   1      283.42      262.87     12.06 o 
   5   1   1       34.35       27.18      5.58 o 
   6   1   1       48.16       42.87      7.09 o 
   7   1   1       12.66       11.79      3.49 o 
  -7   2   1        0.95        2.68      3.48 o 
  -6   2   1        7.25       12.01      4.40 o 
  -5   2   1        6.01        3.71      4.31 o 
  -4   2   1      254.19      247.38     11.43 o 
  -3   2   1       44.56       41.07      4.43 o 
  -2   2   1      432.57      409.10     11.11 o 
  -1   2   1      101.90      106.92      6.43 o 
   0   2   1      730.51      758.46     14.45 o 
   1   2   1       56.93       66.71      4.01 o 
   2   2   1     1218.52     1267.49     19.39 o 
   3   2   1      493.05      518.31     14.72 o 
   4   2   1        4.89       10.24      5.46 o 
   5   2   1        4.24        2.79      4.24 o 
   6   2   1       13.75        5.17      5.31 o 
   7   2   1       16.98        7.99      4.59 o 
  -7   3   1       16.05       14.91      3.29 o 
  -6   3   1        8.52        9.96      3.83 o 
  -5   3   1        3.87        3.96      4.47 o 
  -4   3   1       15.78       11.18      4.57 o 
  -3   3   1       49.23       45.66      4.91 o 
  -2   3   1      108.56      120.96      7.84 o 
  -1   3   1      416.25      363.61      9.63 o 
   0   3   1       70.02       66.63      5.39 o 
   1   3   1       78.21       87.12      5.19 o 
   2   3   1      514.22      544.97     13.94 o 
   3   3   1      123.42      121.80      8.65 o 
   4   3   1        6.45        3.49      3.04 o 
   5   3   1       12.99       18.61      5.12 o 
   6   3   1       16.01       15.26      4.11 o 
   7   3   1        6.35        6.31      2.44 o 
  -7   4   1        1.47        1.54      2.62 o 
  -6   4   1        1.47        0.00      3.36 o 
  -5   4   1       96.30       80.24      7.92 o 
  -4   4   1       55.06       64.00      8.07 o 
  -3   4   1        1.58        2.95      3.85 o 
  -2   4   1       60.16       56.16      3.59 o 
  -1   4   1      888.80      898.53     17.12 o 
   0   4   1      679.99      706.12      9.55 o 
   1   4   1      346.33      299.98      2.70 o 
   2   4   1      101.14       84.67      6.81 o 
   3   4   1      121.86      109.95      8.37 o 
   4   4   1       39.81       42.79      8.01 o 
   5   4   1       27.31       24.63      5.16 o 
   6   4   1        0.75        1.05      3.32 o 
   7   4   1        2.67        2.15      2.31 o 
  -6   5   1        9.28        9.80      3.53 o 
  -5   5   1       15.91       11.08      6.11 o 
  -4   5   1       44.31       56.58      8.06 o 
  -3   5   1       39.56       30.31      6.64 o 
  -2   5   1       97.60       81.63      7.63 o 
  -1   5   1       25.91       29.09      4.69 o 
   0   5   1      108.12      112.68      5.31 o 
   1   5   1      196.29      183.01     10.79 o 
   2   5   1       39.06       45.88      5.56 o 
   3   5   1      186.50      169.72     11.44 o 
   4   5   1       32.05       22.11      5.87 o 
   5   5   1        8.94        9.91      4.89 o 
   6   5   1        5.18        5.76      2.89 o 
  -6   6   1        7.23        7.77      2.28 o 
  -5   6   1        0.81        7.91      4.25 o 
  -4   6   1       19.12        7.82      6.72 o 
  -3   6   1       23.60       39.43      7.59 o 
  -2   6   1       24.35       15.03      4.88 o 
  -1   6   1       90.69      101.57      9.23 o 
   0   6   1      156.20      161.78      5.34 o 
   1   6   1       32.27       43.19      5.40 o 
   2   6   1       36.43       49.07      7.71 o 
   3   6   1      309.05      311.57     15.54 o 
   4   6   1        1.35       10.05      5.06 o 
   5   6   1       19.45       17.44      3.48 o 
   6   6   1        1.65        3.94      2.49 o 
  -5   7   1       17.83       21.72      4.88 o 
  -4   7   1        5.50       11.74      5.59 o 
  -3   7   1       27.60       14.56      7.70 o 
  -2   7   1       90.66       85.57      8.37 o 
  -1   7   1       19.12       21.39      5.80 o 
   0   7   1        6.65        3.79      1.76 o 
   1   7   1        2.09        3.96      3.96 o 
   2   7   1       15.42       24.08      6.14 o 
   3   7   1       66.79       64.46      8.27 o 
   4   7   1       22.87       22.77      5.89 o 
   5   7   1        6.12        7.24      3.46 o 
  -4   8   1        0.83        1.89      4.54 o 
  -3   8   1        7.24        3.96      5.61 o 
  -2   8   1       13.95       16.20      5.24 o 
  -1   8   1        2.49        4.99      5.13 o 
   0   8   1        8.57       11.51      2.17 o 
   1   8   1       15.26        4.73      4.93 o 
   2   8   1       11.72        8.90      3.94 o 
   3   8   1        2.06        1.91      5.27 o 
   4   8   1        1.92        2.64      3.10 o 
  -3   9   1        8.87        6.17      3.58 o 
  -2   9   1        1.06        3.87      3.87 o 
  -1   9   1       17.15       21.12      4.34 o 
   0   9   1        8.45        2.71      3.91 o 
   1   9   1        2.10        5.91      3.41 o 
   2   9   1        7.17        6.74      3.40 o 
   3   9   1        2.87        5.05      2.95 o 
  -1  10   1        3.05        1.94      2.50 o 
   0  10   1        3.82        3.08      1.73 o 
   1  10   1        0.29        1.79      2.47 o 
  -7   0   2       11.73        5.32      4.45 o 
  -6   0   2       35.39       39.34      6.88 o 
  -5   0   2       64.01       56.24      7.28 o 
  -4   0   2      149.88      150.72      9.07 o 
  -3   0   2      176.04      196.33      8.75 o 
  -2   0   2      124.07      112.18      5.65 o 
  -1   0   2     8096.61     7926.49    149.93 o 
   0   0   2      184.08      193.98      3.00 o 
   1   0   2      462.01      459.43     10.01 o 
   2   0   2       67.44       81.06      5.72 o 
   3   0   2        6.27        0.77      3.50 o 
   4   0   2        5.16        0.49      4.57 o 
   5   0   2        0.13        1.59      3.60 o 
   6   0   2        5.18        0.52      3.44 o 
   7   0   2        3.43        1.21      2.57 o 
  -7   1   2       15.86        7.11      4.40 o 
  -6   1   2       38.47       33.09      5.88 o 
  -5   1   2       53.88       51.76      4.34 o 
  -4   1   2       30.85       22.34      4.78 o 
  -3   1   2      889.68      854.25     17.50 o 
  -2   1   2      978.82      918.77     15.41 o 
  -1   1   2     1800.73     1831.19     17.68 o 
   0   1   2      842.25      771.01      7.53 o 
   1   1   2     6620.84     5879.01    132.29 o 
   2   1   2      182.76      189.37      7.86 o 
   3   1   2       30.87       29.80      3.69 o 
   4   1   2      102.49       85.74      7.73 o 
   5   1   2       39.33       47.93      6.05 o 
   6   1   2       37.79       38.59      6.64 o 
   7   1   2        7.23        3.95      3.33 o 
  -7   2   2        5.64        2.46      4.01 o 
  -6   2   2        6.44        0.60      4.33 o 
  -5   2   2       26.00       33.54      5.69 o 
  -4   2   2      294.56      286.74     12.88 o 
  -3   2   2       45.73       50.00      6.20 o 
  -2   2   2     4004.52     3958.92     34.22 o 
  -1   2   2      655.22      640.15     10.39 o 
   0   2   2     1367.43     1426.40    883.38 o 
   1   2   2      181.37      180.44      3.78 o 
   2   2   2      671.87      723.37     14.95 o 
   3   2   2      477.48      539.25     15.49 o 
   4   2   2      282.09      299.17     13.84 o 
   5   2   2       66.70       80.49      8.30 o 
   6   2   2       30.88       41.77      6.60 o 
   7   2   2        4.58        2.71      2.71 o 
  -7   3   2        6.90        7.11      2.45 o 
  -6   3   2        6.07        6.67      4.14 o 
  -5   3   2       95.43       88.64      9.30 o 
  -4   3   2      240.94      208.57     11.95 o 
  -3   3   2      288.72      297.15     13.40 o 
  -2   3   2      161.76      138.55      7.62 o 
  -1   3   2       40.82       33.44      3.26 o 
   0   3   2     2520.49     2715.19    122.28 o 
   1   3   2       71.59       67.45      2.24 o 
   2   3   2      707.79      686.34     15.70 o 
   3   3   2       61.27       51.17      4.75 o 
   4   3   2       46.78       46.71      5.83 o 
   5   3   2        6.48        1.13      4.55 o 
   6   3   2       29.53       30.09      5.28 o 
   7   3   2        9.34        2.86      3.32 o 
  -7   4   2        0.21        0.00      2.40 o 
  -6   4   2        2.04        6.77      3.66 o 
  -5   4   2       36.41       36.46      6.08 o 
  -4   4   2      119.83      128.83     10.26 o 
  -3   4   2        2.83        5.17      3.03 o 
  -2   4   2      303.23      290.29     10.62 o 
  -1   4   2       30.02       30.70      4.02 o 
   0   4   2     1114.88      901.70    596.67 o 
   1   4   2       82.51       78.16      5.29 o 
   2   4   2       93.56       84.54      8.07 o 
   3   4   2      166.28      166.48      8.50 o 
   4   4   2       56.36       53.39      6.67 o 
   5   4   2       59.16       51.62      6.78 o 
   6   4   2       10.51       12.19      4.25 o 
   7   4   2        1.08        0.68      2.31 o 
  -6   5   2        8.34       12.72      4.09 o 
  -5   5   2       34.48       20.53      5.71 o 
  -4   5   2      247.20      245.44     15.14 o 
  -3   5   2      159.78      188.86     13.42 o 
  -2   5   2       51.94       38.49      4.97 o 
  -1   5   2      155.97      148.27      9.11 o 
   0   5   2       57.47       57.46      5.90 o 
   1   5   2        8.83       11.20      3.46 o 
   2   5   2       68.19       61.76      5.67 o 
   3   5   2       22.60       25.76      5.55 o 
   4   5   2        7.97        6.70      4.91 o 
   5   5   2       14.01        8.34      4.94 o 
   6   5   2        0.79        0.48      3.14 o 
  -6   6   2        9.93        6.03      4.02 o 
  -5   6   2       28.61       37.42      6.75 o 
  -4   6   2       14.33        6.72      7.67 o 
  -3   6   2      160.56      133.03     11.65 o 
  -2   6   2      104.48      110.78      9.68 o 
  -1   6   2      102.88       97.89      8.62 o 
   0   6   2       59.71       49.42      3.62 o 
   1   6   2        5.36        2.02      3.21 o 
   2   6   2       29.80       23.72      5.76 o 
   3   6   2       97.37      104.79     10.63 o 
   4   6   2       21.52       28.11      6.60 o 
   5   6   2        2.41        5.10      2.92 o 
   6   6   2        2.45        2.73      2.73 o 
  -5   7   2        5.01        5.30      4.38 o 
  -4   7   2       18.49       27.05      7.41 o 
  -3   7   2      119.60       97.28     12.25 o 
  -2   7   2       11.39       19.99      6.25 o 
  -1   7   2       27.02       24.78      5.08 o 
   0   7   2       11.67       16.91      3.90 o 
   1   7   2       11.57       11.27      3.95 o 
   2   7   2      107.79      113.49      9.79 o 
   3   7   2       10.50        9.12      7.54 o 
   4   7   2       17.19       13.56      4.93 o 
   5   7   2        2.14        3.39      2.92 o 
  -4   8   2       16.18       17.25      5.49 o 
  -3   8   2       19.19       19.14      6.00 o 
  -2   8   2       24.94       34.25      7.16 o 
  -1   8   2       16.77       19.44      5.82 o 
   0   8   2       18.69       13.67      3.03 o 
   1   8   2       50.07       57.84      6.29 o 
   2   8   2        0.53        1.80      4.02 o 
   3   8   2        3.73        4.35      4.35 o 
   4   8   2       17.65       18.80      4.95 o 
  -3   9   2        9.16        5.18      2.76 o 
  -2   9   2        7.26        0.56      3.88 o 
  -1   9   2        1.72        4.27      4.27 o 
   0   9   2       12.53       14.27      2.85 o 
   1   9   2        5.15        0.49      4.07 o 
   2   9   2        8.10       13.26      3.22 o 
   3   9   2        1.71        1.95      2.86 o 
  -1  10   2        1.04        0.00      2.28 o 
   0  10   2        1.68        0.44      1.38 o 
  -8   0   3        0.04        0.68      1.96 o 
  -7   0   3        0.27        2.27      3.73 o 
  -6   0   3        5.01        4.35      4.60 o 
  -5   0   3        0.77       10.77      5.34 o 
  -4   0   3       17.91       29.35      5.47 o 
  -3   0   3       34.43       35.56      5.09 o 
  -2   0   3      445.96      454.37     11.32 o 
  -1   0   3     2353.94     2325.86     21.32 o 
   0   0   3      332.12      358.36      9.26 o 
   1   0   3      280.98      280.92      8.10 o 
   2   0   3        5.09        5.13      2.82 o 
   3   0   3      318.57      289.22     11.82 o 
   4   0   3       51.95       45.80      6.11 o 
   5   0   3      194.18      203.48     12.10 o 
   6   0   3      131.79      109.09      8.87 o 
   7   0   3       11.42       13.54      3.17 o 
  -7   1   3        1.44        4.08      4.08 o 
  -6   1   3       23.57       27.82      5.59 o 
  -5   1   3       83.59       91.55      8.53 o 
  -4   1   3       51.15       52.58      6.67 o 
  -3   1   3       71.77       85.36      6.50 o 
  -2   1   3     1428.91     1575.73     21.01 o 
  -1   1   3     3385.25     3293.79     24.76 o 
   0   1   3      508.49      511.37      9.69 o 
   1   1   3      619.30      623.04     11.27 o 
   2   1   3      859.58      897.75     16.66 o 
   3   1   3       20.64       15.98      3.34 o 
   4   1   3      182.39      210.07     11.41 o 
   5   1   3      104.70      126.22      9.83 o 
   6   1   3       25.17       21.82      5.78 o 
   7   1   3        7.71       10.57      3.03 o 
  -7   2   3       10.44        4.48      4.48 o 
  -6   2   3       18.32       17.73      5.28 o 
  -5   2   3        7.70       18.09      4.70 o 
  -4   2   3        8.26        9.89      4.55 o 
  -3   2   3      143.09      143.59      8.78 o 
  -2   2   3     1251.38     1241.42     20.13 o 
  -1   2   3      782.76      861.69     15.11 o 
   0   2   3      944.87      726.08    480.68 o 
   1   2   3      576.55      641.60     11.88 o 
   2   2   3     1640.15     1607.91     22.77 o 
   3   2   3       95.72       88.38      6.90 o 
   4   2   3      135.96      138.87     10.69 o 
   5   2   3      138.75      118.65     10.10 o 
   6   2   3       41.67       46.24      6.19 o 
   7   2   3       10.35        8.14      3.34 o 
  -7   3   3        2.84        3.60      3.60 o 
  -6   3   3       10.06       17.05      5.45 o 
  -5   3   3       18.84       24.12      5.62 o 
  -4   3   3       30.02       20.39      5.90 o 
  -3   3   3       72.68       82.79      7.60 o 
  -2   3   3      232.15      229.04      9.58 o 
  -1   3   3      730.08      732.44     14.63 o 
   0   3   3      971.93      912.46    598.57 o 
   1   3   3      545.21      620.23     10.53 o 
   2   3   3      743.70      773.82     17.73 o 
   3   3   3      273.51      246.05     11.41 o 
   4   3   3       28.06       40.84      6.11 o 
   5   3   3        4.36       10.68      4.85 o 
   6   3   3        6.39        9.47      3.83 o 
   7   3   3        5.26        6.97      2.51 o 
  -7   4   3        2.92        0.98      2.47 o 
  -6   4   3       20.06       24.10      6.30 o 
  -5   4   3       63.84       79.55      9.60 o 
  -4   4   3       16.01       21.86      5.57 o 
  -3   4   3        2.77        1.55      4.04 o 
  -2   4   3       14.48       10.94      3.46 o 
  -1   4   3      491.63      565.67     15.14 o 
   0   4   3      274.71      299.46     21.60 o 
   1   4   3       53.44       45.57      2.23 o 
   2   4   3       60.50       52.62      5.66 o 
   3   4   3       37.04       43.18      7.34 o 
   4   4   3       69.93       89.78      8.95 o 
   5   4   3       66.61       64.26      7.96 o 
   6   4   3        1.78        1.56      3.81 o 
  -6   5   3        0.44        0.63      4.56 o 
  -5   5   3        2.18        3.01      6.11 o 
  -4   5   3      253.04      302.50     16.73 o 
  -3   5   3        5.80        7.90      5.03 o 
  -2   5   3       76.27       70.82      7.21 o 
  -1   5   3      181.05      191.64     10.23 o 
   0   5   3      107.00      121.85      4.99 o 
   1   5   3       22.52       22.44      3.27 o 
   2   5   3       32.84       32.77      4.29 o 
   3   5   3        2.54        1.68      4.41 o 
   4   5   3        1.94        4.71      4.71 o 
   5   5   3        2.78        5.47      3.78 o 
   6   5   3        6.56        2.38      3.44 o 
  -6   6   3        0.29        3.32      3.32 o 
  -5   6   3       14.32       27.78      6.53 o 
  -4   6   3       10.16       13.24      4.97 o 
  -3   6   3        3.81        6.82      5.44 o 
  -2   6   3        8.50        2.33      4.57 o 
  -1   6   3       96.98      108.76      8.86 o 
   0   6   3        2.83        3.20      3.10 o 
   1   6   3       32.75       33.20      3.88 o 
   2   6   3       32.71       26.87      5.28 o 
   3   6   3      136.67      121.03     10.54 o 
   4   6   3        9.06       12.22      3.58 o 
   5   6   3       12.87        8.01      4.25 o 
   6   6   3        3.83        2.91      2.91 o 
  -5   7   3       13.24        1.42      5.31 o 
  -4   7   3       34.33       35.79      7.81 o 
  -3   7   3       32.49       49.36      8.15 o 
  -2   7   3       30.35       31.76      6.78 o 
  -1   7   3       41.48       35.62      8.88 o 
   0   7   3       10.02        5.61      2.45 o 
   1   7   3       78.73       76.59      7.64 o 
   2   7   3       89.98       84.71      8.76 o 
   3   7   3       73.11       80.24      8.46 o 
   4   7   3        2.98        4.32      4.52 o 
   5   7   3        4.85        7.16      3.19 o 
  -4   8   3       28.17       38.18      7.51 o 
  -3   8   3       11.44       13.50      4.48 o 
  -2   8   3       16.66       10.61      5.07 o 
  -1   8   3        4.14        4.78      5.35 o 
   0   8   3       27.92       29.18      3.29 o 
   1   8   3       16.91       13.73      4.92 o 
   2   8   3        0.79        2.96      3.50 o 
   3   8   3       18.85       16.52      5.50 o 
   4   8   3       16.08       13.41      4.60 o 
  -3   9   3        6.75       12.14      3.40 o 
  -2   9   3        6.93        7.46      4.28 o 
  -1   9   3        2.63        1.00      4.36 o 
   0   9   3       15.96       15.50      2.62 o 
   1   9   3        4.87        4.22      3.31 o 
   2   9   3        5.86        1.57      3.23 o 
   3   9   3        0.44        0.95      3.51 o 
   0  10   3        2.95        4.87      1.60 o 
  -8   0   4        0.38        1.42      2.25 o 
  -7   0   4        2.75       11.05      4.07 o 
  -6   0   4       73.46       73.89      9.41 o 
  -5   0   4       41.93       36.57      6.38 o 
  -4   0   4        0.58        1.94      3.48 o 
  -3   0   4      435.71      422.71     13.14 o 
  -2   0   4      157.60      163.82      7.96 o 
  -1   0   4     1570.87     1675.05     19.42 o 
   0   0   4     6073.15     6215.99     90.49 o 
   1   0   4       27.27       24.55      3.08 o 
   2   0   4      934.50     1010.03     21.33 o 
   3   0   4      251.01      237.79     11.50 o 
   4   0   4       33.54       36.29      6.27 o 
   5   0   4       99.88       89.93      8.64 o 
   6   0   4       29.04       29.13      4.81 o 
   7   0   4        4.68        1.69      1.63 o 
  -7   1   4        3.95        8.64      4.36 o 
  -6   1   4       13.55       14.93      5.92 o 
  -5   1   4       95.89       96.80      9.46 o 
  -4   1   4      154.53      167.15     10.52 o 
  -3   1   4      266.43      271.82     10.95 o 
  -2   1   4      995.94     1102.97     18.69 o 
  -1   1   4     4902.85     4715.62     31.82 o 
   0   1   4       36.10       38.27      2.32 o 
   1   1   4     2512.71     2618.21     22.26 o 
   2   1   4      417.05      369.12     11.39 o 
   3   1   4      185.41      203.16     11.61 o 
   4   1   4       29.67       34.44      7.33 o 
   5   1   4       17.27       30.26      6.81 o 
   6   1   4       50.78       47.09      6.60 o 
   7   1   4        0.47        2.15      1.99 o 
  -7   2   4        9.41       14.90      4.52 o 
  -6   2   4        7.62       11.42      4.88 o 
  -5   2   4        9.99       19.73      5.21 o 
  -4   2   4        0.29        6.94      4.41 o 
  -3   2   4      135.78      132.87      7.88 o 
  -2   2   4     1533.88     1556.80     23.31 o 
  -1   2   4      468.59      424.41     10.43 o 
   0   2   4      553.55      554.86      7.83 o 
   1   2   4      269.63      292.93      8.65 o 
   2   2   4      201.14      186.01      8.66 o 
   3   2   4      225.96      242.96     10.90 o 
   4   2   4       17.36       17.68      4.44 o 
   5   2   4       27.41       35.20      6.33 o 
   6   2   4        9.21        9.48      4.65 o 
   7   2   4        1.86        2.37      2.74 o 
  -7   3   4        6.23        3.92      3.41 o 
  -6   3   4       71.63       67.29      9.87 o 
  -5   3   4       12.08        6.92      4.68 o 
  -4   3   4       14.85        9.55      4.50 o 
  -3   3   4      301.84      288.05     12.69 o 
  -2   3   4       55.49       56.30      6.23 o 
  -1   3   4     1232.27     1265.50     20.23 o 
   0   3   4      284.36      290.19     11.95 o 
   1   3   4      208.78      200.14      7.31 o 
   2   3   4      101.83      122.26      7.42 o 
   3   3   4      236.88      236.39     13.75 o 
   4   3   4        5.60        4.50      3.43 o 
   5   3   4       34.76       32.30      5.93 o 
   6   3   4       10.55        3.86      3.62 o 
   7   3   4        7.02       12.60      3.03 o 
  -7   4   4        1.12        3.69      3.69 o 
  -6   4   4       37.65       37.60      6.97 o 
  -5   4   4       91.15       67.78     10.00 o 
  -4   4   4       14.14       28.95      7.29 o 
  -3   4   4      186.62      196.24     12.02 o 
  -2   4   4       63.71       57.89      6.06 o 
  -1   4   4       58.34       64.40      6.29 o 
   0   4   4      524.23      395.11    271.27 o 
   1   4   4      205.56      175.54      2.62 o 
   2   4   4      148.77      146.10      9.15 o 
   3   4   4       12.93       21.18      6.02 o 
   4   4   4       20.45       29.51      6.50 o 
   5   4   4       60.23       70.01      7.89 o 
   6   4   4        2.27        2.10      3.28 o 
  -6   5   4       11.61        9.32      4.67 o 
  -5   5   4       39.20       49.03      9.49 o 
  -4   5   4       97.12      115.83     11.65 o 
  -3   5   4        6.28        9.59      4.53 o 
  -2   5   4       93.79      105.77      8.82 o 
  -1   5   4       60.70       59.76      7.34 o 
   0   5   4      263.40      281.67      7.69 o 
   1   5   4       40.99       52.82      5.35 o 
   2   5   4       49.99       42.37      5.26 o 
   3   5   4       53.58       38.81      6.36 o 
   4   5   4       28.73       19.86      6.48 o 
   5   5   4        9.45       16.57      4.91 o 
   6   5   4        2.44        9.27      2.84 o 
  -6   6   4       13.95        4.57      4.57 o 
  -5   6   4       16.39        1.62      7.57 o 
  -4   6   4        3.69        2.45      7.56 o 
  -3   6   4       78.63       87.31     11.45 o 
  -2   6   4       14.38       22.34      4.57 o 
  -1   6   4       25.16       28.14      5.40 o 
   0   6   4       33.01       17.01     15.63 o 
   1   6   4       44.77       35.45      5.21 o 
   2   6   4      173.45      179.58     12.13 o 
   3   6   4        0.70       10.63      5.44 o 
   4   6   4        3.72        9.05      4.47 o 
   5   6   4        9.37        7.99      3.22 o 
  -5   7   4       11.47       10.41      6.43 o 
  -4   7   4       16.22       12.79      7.79 o 
  -3   7   4        6.30        3.66      5.68 o 
  -2   7   4        5.80        1.37      5.36 o 
  -1   7   4       30.19       26.71      6.06 o 
   0   7   4       31.73       34.09     28.03 o 
   1   7   4       40.19       34.38      6.46 o 
   2   7   4       41.69       57.22      7.64 o 
   3   7   4        1.71        8.55      4.85 o 
   4   7   4        3.42        2.49      4.24 o 
   5   7   4        0.07        3.27      2.84 o 
  -4   8   4       22.66       23.53      5.26 o 
  -3   8   4        7.18       11.78      4.77 o 
  -2   8   4        5.01        4.05      6.46 o 
  -1   8   4       12.10       11.06      5.35 o 
   0   8   4        8.72       11.10      5.03 o 
   1   8   4       21.55       25.11      5.06 o 
   2   8   4        1.33        0.00      4.69 o 
   3   8   4       44.28       40.97      6.89 o 
   4   8   4        3.55        9.11      3.29 o 
  -3   9   4        3.62        5.86      3.90 o 
  -2   9   4        0.93        9.13      3.86 o 
  -1   9   4        0.45        6.38      2.96 o 
   0   9   4       12.10        9.51      2.49 o 
   1   9   4       10.73        1.94      5.25 o 
   2   9   4        2.62        3.61      3.96 o 
  -7   0   5       10.29       12.01      4.48 o 
  -6   0   5       54.14       47.04      7.04 o 
  -5   0   5      171.74      155.04      8.80 o 
  -4   0   5      207.89      222.74     12.09 o 
  -3   0   5      217.55      184.28      9.78 o 
  -2   0   5      844.71      920.25     18.43 o 
  -1   0   5      688.03      656.24     13.21 o 
   0   0   5      239.19      210.28      5.17 o 
   1   0   5      526.92      581.73     13.42 o 
   2   0   5      313.98      350.23     12.29 o 
   3   0   5        3.87        2.88      3.53 o 
   4   0   5       41.68       49.50      7.66 o 
   5   0   5      516.12      548.99     19.12 o 
   6   0   5        6.29        5.18      3.83 o 
   7   0   5        0.03        0.28      1.67 o 
  -7   1   5       10.42       11.40      3.92 o 
  -6   1   5       10.26       21.07      4.78 o 
  -5   1   5       84.55       94.03      9.13 o 
  -4   1   5        9.33       10.57      5.00 o 
  -3   1   5      375.34      408.65     15.55 o 
  -2   1   5      467.10      438.06     12.77 o 
  -1   1   5     3104.71     3215.54     25.59 o 
   0   1   5     1781.11     1808.42     26.20 o 
   1   1   5      369.42      327.62      9.58 o 
   2   1   5      864.01      886.83     21.31 o 
   3   1   5      228.76      258.08     12.35 o 
   4   1   5        8.79       10.40      4.60 o 
   5   1   5       16.60       11.10      5.18 o 
   6   1   5       27.14       30.41      5.29 o 
   7   1   5        5.22        4.34      1.79 o 
  -7   2   5       11.66        4.23      4.91 o 
  -6   2   5        5.19        1.42      4.47 o 
  -5   2   5       78.56       71.24      9.12 o 
  -4   2   5       74.57       89.45      8.57 o 
  -3   2   5      201.36      206.50     11.30 o 
  -2   2   5      235.04      219.93      9.96 o 
  -1   2   5      229.72      222.50      8.50 o 
   0   2   5      145.73      159.56      4.70 o 
   1   2   5      122.34      111.74      5.22 o 
   2   2   5      454.38      442.45     13.70 o 
   3   2   5      224.76      234.60     11.85 o 
   4   2   5       13.37       14.75      4.26 o 
   5   2   5       29.67       36.04      7.03 o 
   6   2   5        2.70        2.74      4.02 o 
   7   2   5        0.13        0.36      2.49 o 
  -7   3   5       22.96       17.89      5.26 o 
  -6   3   5       69.00       74.07      9.18 o 
  -5   3   5       28.24       18.27      6.02 o 
  -4   3   5      244.35      243.73     14.08 o 
  -3   3   5      248.00      274.06     14.98 o 
  -2   3   5      572.66      602.72     17.05 o 
  -1   3   5      229.46      248.36     10.03 o 
   0   3   5      501.68      462.05    310.30 o 
   1   3   5      481.06      452.26     12.37 o 
   2   3   5      244.43      236.80      9.49 o 
   3   3   5      120.91      135.63      9.60 o 
   4   3   5       16.33       17.76      5.70 o 
   5   3   5       15.47       12.48      4.90 o 
   6   3   5       14.87        9.23      4.36 o 
  -7   4   5        1.37        2.24      2.99 o 
  -6   4   5       45.17       39.80      7.41 o 
  -5   4   5        3.56        2.44      6.89 o 
  -4   4   5       25.53       30.88      8.19 o 
  -3   4   5       40.45       39.13      6.93 o 
  -2   4   5       99.03       85.85      7.44 o 
  -1   4   5      443.35      415.89     13.53 o 
   0   4   5       90.88       86.21      4.65 o 
   1   4   5      141.81      146.27      6.72 o 
   2   4   5      269.01      235.44     11.46 o 
   3   4   5      132.03      139.84     10.31 o 
   4   4   5        8.06        3.79      3.79 o 
   5   4   5       16.66       12.03      5.60 o 
   6   4   5        2.94        2.54      3.51 o 
  -6   5   5        7.55        7.57      6.63 o 
  -5   5   5        5.37        7.57      6.05 o 
  -4   5   5       20.96       38.58      8.20 o 
  -3   5   5       62.69       59.57      8.61 o 
  -2   5   5       46.31       38.92      6.47 o 
  -1   5   5      119.07      138.02      9.24 o 
   0   5   5      184.04      207.03      9.23 o 
   1   5   5      107.92       92.04      7.21 o 
   2   5   5       95.72      104.99      8.84 o 
   3   5   5       42.14       43.26      7.71 o 
   4   5   5       28.45       29.22      5.73 o 
   5   5   5        4.73        3.72      4.33 o 
   6   5   5        1.73        6.18      3.31 o 
  -6   6   5       11.55        8.87      5.35 o 
  -5   6   5       10.72        4.27      5.85 o 
  -4   6   5       33.92       38.51      7.83 o 
  -3   6   5        9.83        9.69      6.35 o 
  -2   6   5       69.73       89.43      9.56 o 
  -1   6   5       32.46       29.12      6.01 o 
   0   6   5       22.38       19.79      2.90 o 
   1   6   5       45.78       49.61      6.04 o 
   2   6   5      193.44      179.44     12.10 o 
   3   6   5       97.22      114.12      9.85 o 
   4   6   5       17.93       23.62      5.67 o 
   5   6   5        1.28        5.12      2.93 o 
  -5   7   5        4.46       11.41      5.11 o 
  -4   7   5        8.18        3.25      6.60 o 
  -3   7   5       36.63       36.12      8.59 o 
  -2   7   5        2.08        6.31      5.31 o 
  -1   7   5       25.41       22.96      5.85 o 
   0   7   5        0.29        2.43      3.70 o 
   1   7   5       69.30       64.56      7.77 o 
   2   7   5      108.33      116.34     10.69 o 
   3   7   5       12.98       16.92      4.76 o 
   4   7   5        2.51        3.76      4.34 o 
  -4   8   5        4.27        9.08      4.87 o 
  -3   8   5        6.54       10.62      5.31 o 
  -2   8   5       14.23       18.95      6.10 o 
  -1   8   5        2.66        0.60      4.78 o 
   0   8   5       26.08       17.56      4.07 o 
   1   8   5       15.20       16.81      5.82 o 
   2   8   5       27.89       31.72      6.39 o 
   3   8   5       31.93       20.86      6.88 o 
   4   8   5        0.34        0.48      3.37 o 
  -3   9   5       10.98       12.07      4.04 o 
  -2   9   5        1.75        3.26      2.99 o 
  -1   9   5        2.29        0.47      2.84 o 
   0   9   5        0.70        2.69      2.69 o 
   1   9   5       12.95       12.79      4.24 o 
   2   9   5        3.73        5.65      3.03 o 
  -7   0   6        2.07        1.82      4.11 o 
  -6   0   6       10.18        8.25      4.80 o 
  -5   0   6       25.68       33.88      6.60 o 
  -4   0   6      102.38      117.40      9.81 o 
  -3   0   6      164.58      187.29     10.27 o 
  -2   0   6       22.03       24.85      4.15 o 
  -1   0   6      942.85      934.93     17.07 o 
   0   0   6      339.63      314.31     13.14 o 
   1   0   6       77.83       85.30      6.25 o 
   2   0   6      106.16      102.34      7.17 o 
   3   0   6       66.80       61.59      3.57 o 
   4   0   6       28.09       25.26      5.42 o 
   5   0   6       21.29       18.03      5.76 o 
   6   0   6        4.68        3.12      2.92 o 
   7   0   6        0.23        2.56      1.51 o 
  -7   1   6       24.52       18.53      5.63 o 
  -6   1   6        5.41        4.24      5.14 o 
  -5   1   6       36.55       34.46      8.10 o 
  -4   1   6       80.42       62.78      7.79 o 
  -3   1   6       82.92       93.35      8.12 o 
  -2   1   6       61.49       61.33      6.65 o 
  -1   1   6      133.07      147.91      7.17 o 
   0   1   6      404.60      353.21      9.22 o 
   1   1   6      853.65      928.07     13.88 o 
   2   1   6        6.79        7.88      4.04 o 
   3   1   6        2.02        5.74      4.16 o 
   4   1   6      190.96      209.91     12.39 o 
   5   1   6       16.44        9.30      5.08 o 
   6   1   6       11.84       10.52      4.17 o 
   7   1   6        4.02        3.88      1.72 o 
  -7   2   6        1.65        6.85      3.68 o 
  -6   2   6        9.70       25.14      6.43 o 
  -5   2   6       39.17       32.63      7.48 o 
  -4   2   6       23.98       40.22      6.84 o 
  -3   2   6      761.39      774.10     21.22 o 
  -2   2   6      447.16      508.77     15.29 o 
  -1   2   6      373.13      369.96     11.56 o 
   0   2   6      586.45      655.83      9.79 o 
   1   2   6      242.37      272.84      9.74 o 
   2   2   6      194.60      221.08     10.32 o 
   3   2   6      108.21      108.30      8.81 o 
   4   2   6        0.40        0.00      4.17 o 
   5   2   6       23.03       24.64      6.68 o 
   6   2   6       15.76        9.58      4.68 o 
  -7   3   6       19.58       18.87      4.19 o 
  -6   3   6        6.02        3.86      5.98 o 
  -5   3   6       10.28       10.96      5.22 o 
  -4   3   6      117.94      124.07     11.69 o 
  -3   3   6      287.41      265.34     13.65 o 
  -2   3   6      134.70      145.42      9.59 o 
  -1   3   6      372.40      371.40     12.41 o 
   0   3   6      105.72       97.97     26.17 o 
   1   3   6       16.49       23.62      4.56 o 
   2   3   6       36.64       47.75      7.31 o 
   3   3   6      141.57      144.93     10.41 o 
   4   3   6       21.57       17.49      5.61 o 
   5   3   6        2.99        5.10      3.62 o 
   6   3   6       30.80       25.66      5.60 o 
  -7   4   6        0.01        3.53      3.19 o 
  -6   4   6       15.41       16.89      5.42 o 
  -5   4   6        7.32        4.14      6.75 o 
  -4   4   6       35.72       27.18      7.18 o 
  -3   4   6      192.74      193.48     12.67 o 
  -2   4   6       43.57       48.24      6.62 o 
  -1   4   6        2.49        2.13      2.95 o 
   0   4   6      112.15       96.74     69.91 o 
   1   4   6       76.58       76.45      6.53 o 
   2   4   6      157.17      170.07     10.29 o 
   3   4   6       20.37       24.67      6.12 o 
   4   4   6       13.55       11.92      5.83 o 
   5   4   6        6.86        1.88      3.71 o 
   6   4   6        2.33        1.45      3.05 o 
  -6   5   6        3.14        0.00      3.90 o 
  -5   5   6       89.11       91.52     10.60 o 
  -4   5   6      122.99      118.58     11.03 o 
  -3   5   6       69.13       65.67      8.89 o 
  -2   5   6      120.94      109.67      9.34 o 
  -1   5   6       23.66       28.29      5.34 o 
   0   5   6       68.78       58.51     46.27 o 
   1   5   6        5.87        0.00      3.92 o 
   2   5   6       45.47       41.57      6.09 o 
   3   5   6        2.63        2.64      4.83 o 
   4   5   6        4.09       11.00      4.37 o 
   5   5   6       20.61       33.56      6.65 o 
   6   5   6       10.27        7.40      2.99 o 
  -6   6   6        7.15        5.63      3.58 o 
  -5   6   6        2.13        0.85      6.50 o 
  -4   6   6       15.90        7.00      7.20 o 
  -3   6   6      120.69      129.09     10.97 o 
  -2   6   6      134.09      105.58     12.91 o 
  -1   6   6       38.08       39.55      6.20 o 
   0   6   6       10.87        6.17      3.15 o 
   1   6   6      266.40      257.90     12.51 o 
   2   6   6       14.42       23.04      5.76 o 
   3   6   6       17.55       20.20      5.87 o 
   4   6   6        6.12        2.04      4.31 o 
   5   6   6        0.13        1.11      2.50 o 
  -5   7   6        1.75        1.57      4.33 o 
  -4   7   6       13.69        5.87      6.24 o 
  -3   7   6       14.26       18.94      6.10 o 
  -2   7   6       32.09       28.27      6.38 o 
  -1   7   6       17.91       19.85      5.88 o 
   0   7   6       66.37       69.94     10.32 o 
   1   7   6        2.71        2.29      4.82 o 
   2   7   6       13.54       13.29      6.37 o 
   3   7   6        8.31        6.27      5.28 o 
   4   7   6        1.13        4.73      4.73 o 
  -4   8   6        0.35        0.66      4.74 o 
  -3   8   6       30.06       22.54      5.79 o 
  -2   8   6       23.99       29.01      6.31 o 
  -1   8   6        7.66        3.33      5.28 o 
   0   8   6        8.76       13.88      3.27 o 
   1   8   6       55.32       68.76      7.87 o 
   2   8   6        9.39       12.74      4.47 o 
   3   8   6        2.17        6.71      3.62 o 
  -3   9   6        6.42        4.53      2.87 o 
  -2   9   6        2.91        3.56      3.06 o 
  -1   9   6        3.28        1.79      3.50 o 
   0   9   6       13.79       18.55      2.67 o 
   1   9   6       12.62       11.28      3.78 o 
   2   9   6        3.29        2.99      3.46 o 
  -7   0   7        1.43        1.22      4.32 o 
  -6   0   7        1.91        2.83      4.43 o 
  -5   0   7       57.71       54.04      7.79 o 
  -4   0   7      123.77      122.48      9.20 o 
  -3   0   7        0.28        0.47      3.80 o 
  -2   0   7        7.53        0.50      3.59 o 
  -1   0   7      589.61      656.62     15.57 o 
   0   0   7      314.96      288.16      7.34 o 
   1   0   7      201.64      187.56      8.11 o 
   2   0   7        5.85        0.00      3.34 o 
   3   0   7       21.11       17.65      3.96 o 
   4   0   7      202.58      220.87     12.66 o 
   5   0   7        0.24        1.08      4.06 o 
   6   0   7        0.04        1.20      2.74 o 
  -7   1   7       19.09       26.96      6.15 o 
  -6   1   7        3.17       12.40      6.11 o 
  -5   1   7       24.56       17.47      6.88 o 
  -4   1   7      153.82      177.99     13.23 o 
  -3   1   7       59.19       60.47      6.92 o 
  -2   1   7      809.60      801.79     19.59 o 
  -1   1   7      872.40      918.30     15.34 o 
   0   1   7      589.84      641.62     16.78 o 
   1   1   7      362.34      396.74     13.42 o 
   2   1   7       84.18       85.85      6.77 o 
   3   1   7      124.87      145.14     10.04 o 
   4   1   7       96.13      109.76     11.33 o 
   5   1   7      106.26      115.80     11.26 o 
   6   1   7       11.00       13.22      3.92 o 
  -7   2   7        2.90        8.34      4.17 o 
  -6   2   7       17.46       14.55      5.97 o 
  -5   2   7       11.87       23.90      7.44 o 
  -4   2   7       74.07       79.77      9.16 o 
  -3   2   7      540.13      467.10     17.78 o 
  -2   2   7      436.49      471.07     15.91 o 
  -1   2   7       23.10       15.59      4.14 o 
   0   2   7      298.42      290.14      7.23 o 
   1   2   7      163.08      154.62      8.06 o 
   2   2   7       64.45       67.33      6.55 o 
   3   2   7       35.38       25.12      5.77 o 
   4   2   7        3.30        8.14      5.30 o 
   5   2   7       10.87       16.28      5.40 o 
   6   2   7       12.34       14.96      4.21 o 
  -7   3   7        7.29        7.65      3.48 o 
  -6   3   7        2.47        1.59      6.08 o 
  -5   3   7       21.49       21.07      6.70 o 
  -4   3   7      112.22      127.74     11.01 o 
  -3   3   7      239.14      266.93     14.34 o 
  -2   3   7       98.63      102.10      9.20 o 
  -1   3   7      234.25      223.45     10.28 o 
   0   3   7      185.45      175.39    128.77 o 
   1   3   7      214.83      195.69      9.63 o 
   2   3   7       36.07       27.91      4.44 o 
   3   3   7       14.42       20.93      5.30 o 
   4   3   7       18.58       24.83      6.04 o 
   5   3   7        0.78        4.45      4.23 o 
   6   3   7        4.14        5.41      3.13 o 
  -7   4   7        0.36        1.21      3.48 o 
  -6   4   7       60.54       63.88      9.47 o 
  -5   4   7       10.37        1.78      5.79 o 
  -4   4   7       15.78       24.88      6.90 o 
  -3   4   7       36.66       43.03      9.11 o 
  -2   4   7       20.23       20.71      5.45 o 
  -1   4   7       18.02       23.32      4.73 o 
   0   4   7      322.18      293.29     14.87 o 
   1   4   7       54.57       64.44      6.58 o 
   2   4   7       47.86       61.54      7.15 o 
   3   4   7        1.00        8.11      5.07 o 
   4   4   7        7.94        8.24      4.12 o 
   5   4   7       10.99        5.16      4.53 o 
   6   4   7        2.02        5.39      2.93 o 
  -6   5   7        7.42        0.00      5.94 o 
  -5   5   7        7.53        4.57      7.00 o 
  -4   5   7       20.09       20.05      6.72 o 
  -3   5   7        6.74       11.53      5.76 o 
  -2   5   7       51.55       66.89      8.78 o 
  -1   5   7        7.43       12.66      5.28 o 
   0   5   7       66.80       81.56      5.76 o 
   1   5   7       34.43       38.09      5.87 o 
   2   5   7       87.62       96.29      9.33 o 
   3   5   7        4.16        2.75      5.50 o 
   4   5   7       31.13       36.96      6.45 o 
   5   5   7       13.79        7.32      4.99 o 
  -6   6   7        3.33        3.52      5.17 o 
  -5   6   7        0.42        0.84      5.26 o 
  -4   6   7        5.95       19.70      8.63 o 
  -3   6   7        9.10        4.08      7.19 o 
  -2   6   7       15.71        8.30      5.93 o 
  -1   6   7        8.11        6.79      5.19 o 
   0   6   7       34.82       52.20     11.85 o 
   1   6   7       54.79       57.15      9.13 o 
   2   6   7       61.87       59.97      9.20 o 
   3   6   7        2.34        4.31      5.34 o 
   4   6   7        8.23       12.47      5.13 o 
   5   6   7        0.87        2.09      3.31 o 
  -5   7   7        1.61        2.33      4.80 o 
  -4   7   7        1.00        4.18      4.00 o 
  -3   7   7        6.86        5.64      5.26 o 
  -2   7   7        5.91        9.15      5.70 o 
  -1   7   7       10.28       14.15      5.90 o 
   0   7   7       87.05       74.79      6.32 o 
   1   7   7       11.31       14.97      4.94 o 
   2   7   7       16.93       13.07      5.86 o 
   3   7   7        3.80        5.68      4.71 o 
   4   7   7        6.04        7.27      4.68 o 
  -4   8   7        0.94        0.68      3.94 o 
  -3   8   7        1.92        5.51      5.92 o 
  -2   8   7       10.67       13.22      4.80 o 
  -1   8   7       85.68       81.58      9.00 o 
   0   8   7        4.14        4.09      3.07 o 
   1   8   7       16.28        8.74      5.24 o 
   2   8   7        1.80        1.29      5.24 o 
   3   8   7        5.29       10.10      4.58 o 
  -2   9   7        3.50        7.38      3.10 o 
  -1   9   7        1.31        5.36      3.03 o 
   0   9   7       33.03       29.42      3.21 o 
   1   9   7        1.52        3.80      2.91 o 
  -7   0   8        6.06        4.88      5.25 o 
  -6   0   8        0.00        1.41      4.99 o 
  -5   0   8      113.31      133.45     12.10 o 
  -4   0   8       22.89       22.34      6.04 o 
  -3   0   8      524.99      526.73     18.76 o 
  -2   0   8       64.80       50.52      6.54 o 
  -1   0   8      116.72      127.79      8.51 o 
   0   0   8      396.10      383.68      7.90 o 
   1   0   8      276.40      274.86      9.21 o 
   2   0   8        2.72        6.09      3.09 o 
   3   0   8       44.60       37.66      5.01 o 
   4   0   8      224.91      234.51     12.68 o 
   5   0   8        9.46        1.53      4.58 o 
   6   0   8        4.21        2.57      2.86 o 
  -7   1   8        5.03        0.64      4.31 o 
  -6   1   8       77.16       59.84      9.22 o 
  -5   1   8        0.09        0.65      3.66 o 
  -4   1   8       26.86       19.29      5.37 o 
  -3   1   8      332.21      369.46     16.06 o 
  -2   1   8      322.24      362.40     14.83 o 
  -1   1   8      284.72      324.71     14.52 o 
   0   1   8      101.60      116.45      5.05 o 
   1   1   8       80.14       68.34      2.94 o 
   2   1   8       73.79       67.89      6.25 o 
   3   1   8      116.64       98.07      8.68 o 
   4   1   8       36.05       33.93      7.43 o 
   5   1   8       31.43       23.75      5.77 o 
   6   1   8        0.35        0.79      2.69 o 
  -7   2   8        6.16        1.93      5.14 o 
  -6   2   8        0.09        4.79      5.81 o 
  -5   2   8       53.48       52.12      8.46 o 
  -4   2   8        5.73        2.87      5.89 o 
  -3   2   8      275.30      286.96     15.36 o 
  -2   2   8       26.75       18.11      4.99 o 
  -1   2   8       90.03      100.34      7.83 o 
   0   2   8      272.76      304.63      8.17 o 
   1   2   8      213.17      206.21      8.48 o 
   2   2   8      157.97      162.31     10.18 o 
   3   2   8       23.52       39.82      7.18 o 
   4   2   8        2.80        3.92      4.47 o 
   5   2   8       20.42       22.81      5.07 o 
   6   2   8        7.21        6.33      3.56 o 
  -7   3   8        6.11        8.96      5.03 o 
  -6   3   8       22.22       16.64      6.58 o 
  -5   3   8       12.18       16.25      6.70 o 
  -4   3   8       79.42      101.94     10.75 o 
  -3   3   8      100.83       82.49      9.22 o 
  -2   3   8      114.52      109.26      8.84 o 
  -1   3   8       23.25       32.25      6.37 o 
   0   3   8       94.05       74.00      8.15 o 
   1   3   8      146.54      137.07      8.82 o 
   2   3   8       24.44       27.39      5.20 o 
   3   3   8       11.45       10.51      6.63 o 
   4   3   8      107.72      107.03     10.31 o 
   5   3   8        3.90        8.86      3.90 o 
   6   3   8        0.94        2.69      3.10 o 
  -7   4   8        4.57        3.56      3.23 o 
  -6   4   8       11.21        7.67      7.67 o 
  -5   4   8       35.55       37.39      7.66 o 
  -4   4   8       27.69       41.11      8.17 o 
  -3   4   8       23.74       24.05      6.20 o 
  -2   4   8       37.47       48.81      6.84 o 
  -1   4   8        0.70        3.42      5.63 o 
   0   4   8      179.22      211.45      8.68 o 
   1   4   8      134.63      108.68      8.97 o 
   2   4   8       82.64       77.17      7.83 o 
   3   4   8       20.11        8.06      5.90 o 
   4   4   8       12.85       13.43      5.21 o 
   5   4   8        4.83        1.23      5.47 o 
  -6   5   8        2.27        9.79      4.49 o 
  -5   5   8       35.67       37.49      8.17 o 
  -4   5   8       15.92       22.73      7.74 o 
  -3   5   8       50.30       39.71      6.87 o 
  -2   5   8       35.33       19.52      7.14 o 
  -1   5   8        7.83       10.82      5.20 o 
   0   5   8       89.03       77.05      8.43 o 
   1   5   8      145.64      155.10      9.90 o 
   2   5   8       64.21       64.70      9.34 o 
   3   5   8        6.85        8.63      5.27 o 
   4   5   8       48.58       56.03      8.22 o 
   5   5   8        0.91        4.04      4.04 o 
  -6   6   8        1.53        1.38      3.50 o 
  -5   6   8       11.50        5.71      5.71 o 
  -4   6   8        6.49        5.50      7.40 o 
  -3   6   8       44.53       32.57      8.59 o 
  -2   6   8       21.47       26.08      6.72 o 
  -1   6   8       12.11       10.28      6.71 o 
   0   6   8       58.11       62.28      5.60 o 
   1   6   8        3.71       13.40      5.36 o 
   2   6   8       18.06       19.16      6.88 o 
   3   6   8        3.86        2.18      4.96 o 
   4   6   8        1.29        8.85      3.39 o 
  -5   7   8        5.72       10.32      4.88 o 
  -4   7   8        8.68        7.44      7.44 o 
  -3   7   8        2.04        2.39      5.32 o 
  -2   7   8       19.97       14.43      6.60 o 
  -1   7   8        4.12       11.38      4.47 o 
   0   7   8        3.67        4.54      2.36 o 
   1   7   8       13.42        1.79      6.39 o 
   2   7   8       41.59       54.07      7.76 o 
   3   7   8        3.15        4.47      4.47 o 
   4   7   8        6.22        3.23      3.23 o 
  -4   8   8        3.11        6.88      3.38 o 
  -3   8   8        6.28        5.21      3.66 o 
  -2   8   8        3.98        1.17      4.18 o 
  -1   8   8       15.82        6.60      5.74 o 
   0   8   8       15.64       18.89      3.66 o 
   1   8   8        4.04        9.75      4.19 o 
   2   8   8        0.67        3.08      4.35 o 
   3   8   8       10.33        9.95      4.52 o 
  -2   9   8       10.23       13.78      3.10 o 
  -1   9   8        1.73        4.10      2.98 o 
   0   9   8        3.66        2.53      1.97 o 
   1   9   8        9.82       10.70      1.90 o 
  -7   0   9       26.39       19.55      5.54 o 
  -6   0   9        8.29       13.00      5.33 o 
  -5   0   9       33.05       28.60      6.55 o 
  -4   0   9      178.31      182.10     12.43 o 
  -3   0   9        2.62        7.17      5.90 o 
  -2   0   9        9.39       13.63      4.59 o 
  -1   0   9        0.07        5.49      7.24 o 
   0   0   9      431.62      404.57      9.41 o 
   1   0   9      415.00      469.23     14.79 o 
   2   0   9        4.24        1.39      3.31 o 
   3   0   9        3.06        3.76      3.92 o 
   4   0   9       57.44       74.58      8.22 o 
   5   0   9       68.48       74.24      7.46 o 
   6   0   9        8.46        4.68      1.96 o 
  -7   1   9        3.86        0.61      4.59 o 
  -6   1   9       17.56       31.38      6.15 o 
  -5   1   9        7.64        3.94      4.58 o 
  -4   1   9       42.11       49.37      9.19 o 
  -3   1   9      102.27      118.10     11.49 o 
  -2   1   9       46.76       58.39      7.74 o 
  -1   1   9      670.03      576.52     17.03 o 
   0   1   9      692.99      621.79     11.77 o 
   1   1   9      142.05      156.22      9.22 o 
   2   1   9       13.63       12.80      4.75 o 
   3   1   9      130.79      163.74     11.33 o 
   4   1   9      109.66      126.87     10.36 o 
   5   1   9       23.12       21.31      4.92 o 
   6   1   9        3.19        0.33      2.18 o 
  -7   2   9        5.84        7.03      4.67 o 
  -6   2   9        6.69        5.69      7.09 o 
  -5   2   9       55.96       62.67      7.58 o 
  -4   2   9      257.44      239.17     15.26 o 
  -3   2   9      409.26      437.81     19.88 o 
  -2   2   9       49.17       60.08      7.48 o 
  -1   2   9       27.16       30.50      6.86 o 
   0   2   9       48.00       48.25      3.90 o 
   1   2   9       48.18       53.82      6.63 o 
   2   2   9        5.69        5.71      3.76 o 
   3   2   9       52.62       51.37      7.70 o 
   4   2   9       33.78       22.44      6.40 o 
   5   2   9       16.99       24.89      5.27 o 
   6   2   9        3.30        2.30      2.67 o 
  -7   3   9        0.55        6.90      4.01 o 
  -6   3   9       11.81       11.09      6.63 o 
  -5   3   9       13.60       25.17      7.48 o 
  -4   3   9       91.23       71.06     10.81 o 
  -3   3   9       11.02        8.98      5.81 o 
  -2   3   9       27.59       31.76      7.12 o 
  -1   3   9       91.54       93.00      9.29 o 
   0   3   9      174.90      167.13      6.54 o 
   1   3   9       40.23       48.44      6.32 o 
   2   3   9       21.12       18.91      5.19 o 
   3   3   9       51.06       60.69      7.92 o 
   4   3   9       19.91       33.03      6.51 o 
   5   3   9        8.27        5.49      4.59 o 
  -6   4   9        3.79        0.87      6.02 o 
  -5   4   9       30.74       30.24      9.02 o 
  -4   4   9       61.95       70.83     11.15 o 
  -3   4   9       78.95       93.19      9.86 o 
  -2   4   9       27.56       15.87      5.07 o 
  -1   4   9      140.70      148.52     11.27 o 
   0   4   9      160.03      150.32      6.89 o 
   1   4   9       17.96       18.97      6.14 o 
   2   4   9       45.98       46.09      6.95 o 
   3   4   9        5.26       10.19      5.87 o 
   4   4   9        2.49        9.94      4.40 o 
   5   4   9        0.80        5.34      3.70 o 
  -6   5   9        5.93        4.01      5.48 o 
  -5   5   9        9.93       21.95      7.63 o 
  -4   5   9       26.25       30.16      9.58 o 
  -3   5   9        3.25        4.17      6.14 o 
  -2   5   9       11.89       11.84      5.87 o 
  -1   5   9      132.87      126.70     10.83 o 
   0   5   9       37.19       46.73      4.78 o 
   1   5   9       45.12       42.98      6.40 o 
   2   5   9        2.02        4.59      4.33 o 
   3   5   9       79.32       68.97      8.88 o 
   4   5   9        6.80        4.94      3.97 o 
   5   5   9       14.48        8.49      4.41 o 
  -5   6   9        1.43        2.64      6.25 o 
  -4   6   9       26.49       14.79      7.69 o 
  -3   6   9       35.01       33.73      8.96 o 
  -2   6   9        4.76        3.49      5.13 o 
  -1   6   9       52.20       53.14      6.97 o 
   0   6   9       54.37       21.78     25.74 o 
   1   6   9        2.70        4.23      5.76 o 
   2   6   9       76.15       77.33      8.96 o 
   3   6   9       30.37       45.61      8.13 o 
   4   6   9        0.82        0.00      4.51 o 
  -5   7   9        0.77        4.58      4.58 o 
  -4   7   9       46.26       48.85      7.93 o 
  -3   7   9        4.30        3.82      5.57 o 
  -2   7   9        1.29        4.60      6.04 o 
  -1   7   9        2.59        6.66      4.31 o 
   0   7   9       19.14       19.86      3.41 o 
   1   7   9       29.55       23.12      4.09 o 
   2   7   9       22.94       17.04      6.29 o 
   3   7   9        1.12        2.66      5.00 o 
  -3   8   9       25.21       21.50      4.86 o 
  -2   8   9        4.86        7.02      3.81 o 
  -1   8   9        0.53        2.84      3.28 o 
   0   8   9       16.25       20.09      3.27 o 
   1   8   9        4.74        0.00      3.51 o 
   2   8   9        7.33        4.60      3.85 o 
  -1   9   9       10.92        6.51      3.12 o 
  -7   0  10        0.12        2.28      3.02 o 
  -6   0  10       41.52       45.08      7.20 o 
  -5   0  10       25.15       20.83      6.14 o 
  -4   0  10      148.85      156.71     12.28 o 
  -3   0  10       15.70       14.46      5.65 o 
  -2   0  10        9.06        4.51      5.42 o 
  -1   0  10     1040.59     1045.03     24.84 o 
   0   0  10      112.57      129.35      8.86 o 
   1   0  10       49.29       42.19      5.64 o 
   2   0  10       35.85       31.49      5.00 o 
   3   0  10       90.84       84.54      5.96 o 
   4   0  10        7.14        2.14      4.15 o 
   5   0  10        0.05        0.89      3.07 o 
   6   0  10        0.28        1.29      1.90 o 
  -7   1  10        2.15        2.40      2.81 o 
  -6   1  10        3.18       12.43      4.96 o 
  -5   1  10       30.35       28.32      5.51 o 
  -4   1  10      198.59      171.90     13.47 o 
  -3   1  10       63.38       73.90      8.20 o 
  -2   1  10       34.14       23.99      5.53 o 
  -1   1  10      134.14      147.25     10.41 o 
   0   1  10       19.45       20.22      4.43 o 
   1   1  10      170.07      186.19     10.51 o 
   2   1  10       76.14       76.24      8.05 o 
   3   1  10        9.79       15.54      4.71 o 
   4   1  10       15.87        9.37      4.46 o 
   5   1  10       13.97       14.31      3.86 o 
   6   1  10        6.53        3.90      1.72 o 
  -7   2  10        4.28        1.23      4.46 o 
  -6   2  10        4.01        6.24      6.24 o 
  -5   2  10       52.26       40.63      8.78 o 
  -4   2  10       52.70       64.58      9.93 o 
  -3   2  10      129.49      110.01     12.20 o 
  -2   2  10      103.82       82.21      8.81 o 
  -1   2  10      232.19      226.83     11.89 o 
   0   2  10      119.71      131.86      6.51 o 
   1   2  10       64.80       68.40      7.49 o 
   2   2  10      104.60      102.37      9.24 o 
   3   2  10       20.85       32.15      7.06 o 
   4   2  10       19.68       23.03      5.34 o 
   5   2  10        2.42        4.41      4.41 o 
  -7   3  10        2.99        8.50      3.90 o 
  -6   3  10        1.85        6.01      5.64 o 
  -5   3  10       63.52       40.30     10.83 o 
  -4   3  10       51.85       42.64     10.35 o 
  -3   3  10       58.16       60.01     10.03 o 
  -2   3  10       69.39       77.46      8.89 o 
  -1   3  10      122.13      106.27      8.63 o 
   0   3  10       97.33      111.41      5.87 o 
   1   3  10       67.81       74.21      8.47 o 
   2   3  10       18.62       31.22      5.54 o 
   3   3  10        9.84       13.46      6.01 o 
   4   3  10        6.73        4.10      4.10 o 
   5   3  10        5.92        9.59      3.88 o 
  -6   4  10       12.34       13.60      5.36 o 
  -5   4  10        4.81        5.80      6.23 o 
  -4   4  10        2.98        9.55      7.69 o 
  -3   4  10       12.01        1.72      6.02 o 
  -2   4  10       10.99       15.52      7.82 o 
  -1   4  10       85.52       77.56      8.14 o 
   0   4  10       55.55       78.66     55.05 o 
   1   4  10        4.55        3.76      5.32 o 
   2   4  10       16.22       21.52      5.09 o 
   3   4  10       13.96        9.21      6.31 o 
   4   4  10       20.83       22.98      8.05 o 
   5   4  10        3.05        3.18      3.93 o 
  -6   5  10        5.95        1.51      5.76 o 
  -5   5  10        7.13        0.00      6.96 o 
  -4   5  10       16.75       18.30      5.84 o 
  -3   5  10       19.07       16.51      7.70 o 
  -2   5  10       20.45       12.13      5.76 o 
  -1   5  10       40.76       47.46      7.75 o 
   0   5  10       27.62       31.40      5.73 o 
   1   5  10       22.14       28.98      6.06 o 
   2   5  10        5.77        2.04      6.10 o 
   3   5  10        1.46        3.64      5.88 o 
   4   5  10        0.06        7.35      3.24 o 
  -5   6  10        1.37        9.27      5.00 o 
  -4   6  10       11.26        5.44      6.63 o 
  -3   6  10        4.59        3.32      6.63 o 
  -2   6  10       11.03        3.45      5.96 o 
  -1   6  10       16.60       18.49      6.09 o 
   0   6  10       14.48       17.92     15.49 o 
   1   6  10       22.83       10.23      6.58 o 
   2   6  10        9.43        4.83      5.15 o 
   3   6  10        4.68        0.73      5.47 o 
   4   6  10        0.40        1.73      3.35 o 
  -4   7  10       16.39       12.76      5.80 o 
  -3   7  10        6.06        1.44      5.52 o 
  -2   7  10       11.61        4.40      5.90 o 
  -1   7  10        2.23        1.62      5.64 o 
   0   7  10       29.97       30.39      5.74 o 
   1   7  10        1.41        3.53      3.22 o 
   2   7  10        0.26        6.49      3.40 o 
   3   7  10        2.78        5.47      4.05 o 
  -3   8  10        5.58        8.47      3.81 o 
  -2   8  10        5.27        9.21      2.96 o 
  -1   8  10        7.16        3.49      2.67 o 
   0   8  10        0.79        3.34      2.22 o 
   1   8  10        1.82        0.00      3.45 o 
   2   8  10        0.24        2.52      2.75 o 
  -7   0  11        2.56        0.55      3.76 o 
  -6   0  11        8.13        5.06      5.06 o 
  -5   0  11      144.08      137.70     12.03 o 
  -4   0  11        4.83        7.46      7.95 o 
  -3   0  11       16.55       15.88      6.01 o 
  -2   0  11       66.41       80.76      9.25 o 
  -1   0  11       52.66       58.90      7.99 o 
   0   0  11      762.05      796.93     19.64 o 
   1   0  11      190.28      220.30     11.26 o 
   2   0  11       59.55       43.58      6.28 o 
   3   0  11       66.27       58.83      4.03 o 
   4   0  11       48.39       52.19      6.16 o 
   5   0  11        0.63        1.89      2.78 o 
  -7   1  11        0.80        0.59      3.50 o 
  -6   1  11       12.80        7.82      6.27 o 
  -5   1  11        6.36       19.05      6.94 o 
  -4   1  11       84.82       90.41     11.72 o 
  -3   1  11       57.78       41.07      7.59 o 
  -2   1  11        1.75        9.22      6.54 o 
  -1   1  11      244.41      224.37     13.20 o 
   0   1  11       43.05       54.06      5.47 o 
   1   1  11       43.09       39.42      8.60 o 
   2   1  11       89.67       86.10      8.95 o 
   3   1  11      155.05      132.93      3.97 o 
   4   1  11        0.71        1.69      3.72 o 
   5   1  11        3.23        3.39      1.86 o 
  -7   2  11        1.01        4.08      2.53 o 
  -6   2  11        1.43        2.47      5.58 o 
  -5   2  11       55.23       46.99      9.23 o 
  -4   2  11       89.99       72.60     10.21 o 
  -3   2  11       21.52       34.50      8.66 o 
  -2   2  11       14.81       10.60      5.84 o 
  -1   2  11       99.86       93.07     10.26 o 
   0   2  11      282.96      301.88      9.41 o 
   1   2  11       18.25       19.65      5.99 o 
   2   2  11       30.81       24.15      5.18 o 
   3   2  11      110.48      125.42     10.86 o 
   4   2  11        9.37       19.71      5.20 o 
   5   2  11        3.01        1.49      3.06 o 
  -6   3  11        5.93       13.56      6.43 o 
  -5   3  11       10.98        0.00      8.17 o 
  -4   3  11        9.59        9.59      9.34 o 
  -3   3  11       53.38       67.64     10.82 o 
  -2   3  11        5.41        4.26      4.94 o 
  -1   3  11       48.70       61.16      8.39 o 
   0   3  11       25.08       16.37      4.85 o 
   1   3  11       95.44       93.65      7.67 o 
   2   3  11       18.80       22.11      6.20 o 
   3   3  11       17.56       16.98      7.35 o 
   4   3  11        0.71        0.63      5.06 o 
   5   3  11        7.80        8.87      3.23 o 
  -6   4  11        1.09        4.92      4.44 o 
  -5   4  11        1.18        7.12      7.12 o 
  -4   4  11       23.27       34.45      7.92 o 
  -3   4  11       26.47       17.75      7.36 o 
  -2   4  11       59.83       72.06      7.85 o 
  -1   4  11       58.36       55.84      6.54 o 
   0   4  11      143.00      118.33     90.21 o 
   1   4  11       18.14        8.95      9.39 o 
   2   4  11       13.14       16.84      4.86 o 
   3   4  11       15.41       11.91      6.44 o 
   4   4  11       12.64       13.69      4.94 o 
  -6   5  11        2.25        6.39      5.09 o 
  -5   5  11        2.46        4.65      5.49 o 
  -4   5  11        4.11        4.81      7.44 o 
  -3   5  11        8.13        2.59      6.59 o 
  -2   5  11       43.90       42.64      6.54 o 
  -1   5  11       38.37       33.10      5.67 o 
   0   5  11      182.46      198.97      8.52 o 
   1   5  11       12.05       11.63      5.64 o 
   2   5  11       17.97       14.76      5.08 o 
   3   5  11        5.60        2.78      4.97 o 
   4   5  11        2.14        1.79      3.47 o 
  -5   6  11        0.02        6.25      3.97 o 
  -4   6  11       15.47       13.89      6.63 o 
  -3   6  11        9.77       10.54      6.94 o 
  -2   6  11        9.69        5.43      5.35 o 
  -1   6  11        2.27        2.26      4.80 o 
   0   6  11        8.19        4.50      2.97 o 
   1   6  11       19.52       11.31      4.43 o 
   2   6  11       23.98       14.61      5.54 o 
   3   6  11        4.74        3.88      4.52 o 
  -4   7  11        2.77        1.32      4.15 o 
  -3   7  11       20.70       22.23      5.06 o 
  -2   7  11        0.26        2.91      3.47 o 
  -1   7  11        3.00        3.24      3.24 o 
   0   7  11        5.07        1.41      2.63 o 
   1   7  11        0.08        3.34      4.07 o 
   2   7  11        0.13        4.13      4.13 o 
  -2   8  11       10.51        8.84      2.62 o 
  -1   8  11        2.49        5.44      2.38 o 
   0   8  11        0.47        2.34      1.46 o 
   1   8  11        0.61        5.64      3.40 o 
  -7   0  12        1.34        0.50      3.15 o 
  -6   0  12        0.29        0.69      4.62 o 
  -5   0  12      105.80       88.43     10.79 o 
  -4   0  12        4.30        2.68      6.56 o 
  -3   0  12        5.16        4.28      6.70 o 
  -2   0  12       10.16       13.27      4.16 o 
  -1   0  12      185.19      197.67     16.22 o 
   0   0  12       10.10        2.22      4.39 o 
   1   0  12       77.19       83.92      6.24 o 
   2   0  12      128.67      143.13     10.10 o 
   3   0  12        7.08        3.40      3.40 o 
   4   0  12        0.18        1.84      2.91 o 
   5   0  12        1.54        1.28      1.96 o 
  -7   1  12        1.63        6.32      3.40 o 
  -6   1  12        8.97        1.55      6.12 o 
  -5   1  12       14.35       14.47      6.09 o 
  -4   1  12        0.52        4.63      7.70 o 
  -3   1  12       60.62       74.41     11.37 o 
  -2   1  12        2.94        7.87      7.35 o 
  -1   1  12      146.64      153.89     12.17 o 
   0   1  12       18.18       16.32      3.93 o 
   1   1  12       25.93       28.05      6.59 o 
   2   1  12       14.49       21.68      4.99 o 
   3   1  12       29.60       27.88      3.39 o 
   4   1  12        0.15        3.11      2.83 o 
   5   1  12        3.60        5.68      2.42 o 
  -6   2  12        1.87        1.67      5.86 o 
  -5   2  12        0.68        1.00      6.14 o 
  -4   2  12       13.00       12.66      8.01 o 
  -3   2  12       31.98       38.71      9.33 o 
  -2   2  12        0.14        0.73      6.43 o 
  -1   2  12      109.01      105.91      9.74 o 
   0   2  12       68.58       80.03      5.55 o 
   1   2  12       63.66       67.96      7.38 o 
   2   2  12      105.46       96.72      9.65 o 
   3   2  12       28.37       25.93      5.45 o 
   4   2  12        0.56        4.74      3.34 o 
   5   2  12        1.12        2.43      2.80 o 
  -6   3  12        4.61        0.81      5.25 o 
  -5   3  12        2.09        6.80      4.93 o 
  -4   3  12       14.56       14.96      8.30 o 
  -3   3  12       10.10       10.48      8.10 o 
  -2   3  12       39.48       31.16      6.97 o 
  -1   3  12        1.37        4.23      6.28 o 
   0   3  12       11.05        4.73      5.51 o 
   1   3  12        5.47        9.06      4.33 o 
   2   3  12       21.97       32.65      6.27 o 
   3   3  12       24.98       29.93      6.79 o 
   4   3  12        7.19       10.24      3.27 o 
  -6   4  12        8.80        4.93      4.93 o 
  -5   4  12        8.81        6.71      5.39 o 
  -4   4  12       47.06       36.81      9.23 o 
  -3   4  12       58.86       68.78     10.79 o 
  -2   4  12        3.86        6.12      6.12 o 
  -1   4  12      224.98      203.35     13.32 o 
   0   4  12        7.95       10.47      3.12 o 
   1   4  12       64.25       54.03      7.98 o 
   2   4  12       14.59        7.80      5.47 o 
   3   4  12       26.25       39.00      6.50 o 
   4   4  12        2.47        6.04      3.21 o 
  -5   5  12       10.86        2.66      6.63 o 
  -4   5  12       11.27       15.95      7.93 o 
  -3   5  12        3.54        1.71      6.76 o 
  -2   5  12       10.33        9.31      4.35 o 
  -1   5  12       49.63       56.31      3.92 o 
   0   5  12       17.07        8.63      4.72 o 
   1   5  12       28.70       41.87      6.61 o 
   2   5  12        4.35        0.00      4.47 o 
   3   5  12        7.25       14.93      4.45 o 
   4   5  12        7.45        1.52      2.36 o 
  -5   6  12        1.02        0.69      4.15 o 
  -4   6  12        6.32        9.69      5.88 o 
  -3   6  12        9.92        3.80      5.66 o 
  -2   6  12        8.43       14.64      6.63 o 
  -1   6  12        2.81        1.69      3.69 o 
   0   6  12        0.68        2.73      2.73 o 
   1   6  12       38.70       32.55      5.30 o 
   2   6  12        8.79        1.86      5.70 o 
   3   6  12        1.36        7.93      3.78 o 
  -3   7  12        2.23        1.75      3.67 o 
  -2   7  12        2.41        2.62      3.82 o 
  -1   7  12        1.91        0.95      3.37 o 
   0   7  12        0.18        0.68      2.07 o 
   1   7  12        6.34        1.50      3.11 o 
   2   7  12        3.69        2.55      3.70 o 
  -1   8  12        5.04        0.65      2.51 o 
  -6   0  13        0.67        5.45      5.45 o 
  -5   0  13        8.68       20.38      7.54 o 
  -4   0  13       19.53        5.46      7.35 o 
  -3   0  13        3.24        0.94      6.75 o 
  -2   0  13        9.47       14.26      8.74 o 
  -1   0  13        0.29        0.17      6.48 o 
   0   0  13        0.47        0.87      2.65 o 
   1   0  13       45.65       50.06      6.00 o 
   2   0  13       26.87       27.16      5.28 o 
   3   0  13        6.25        3.61      3.61 o 
   4   0  13       14.33        7.83      3.36 o 
  -6   1  13        1.49        8.31      4.83 o 
  -5   1  13        5.05        7.26      7.26 o 
  -4   1  13        4.13        6.61      6.61 o 
  -3   1  13       31.14       18.25      7.90 o 
  -2   1  13       20.10       22.98      7.96 o 
  -1   1  13       80.62      100.06     10.22 o 
   0   1  13       19.02       14.38      5.59 o 
   1   1  13        9.43       18.54      5.30 o 
   2   1  13        9.75        7.13      4.57 o 
   3   1  13        1.73        5.63      2.95 o 
   4   1  13       12.74        6.44      4.71 o 
  -6   2  13        2.40        2.38      6.21 o 
  -5   2  13        4.32        1.93      7.16 o 
  -4   2  13       33.18       17.29      8.84 o 
  -3   2  13       31.15       17.25     10.19 o 
  -2   2  13       35.99       34.39      6.66 o 
  -1   2  13       13.13       15.72      8.72 o 
   0   2  13       65.83       82.31      6.30 o 
   1   2  13       64.36       55.83      6.58 o 
   2   2  13      151.88      167.53     11.93 o 
   3   2  13       13.73       12.49      6.13 o 
   4   2  13        3.82        7.36      3.26 o 
  -6   3  13       12.53        4.55      4.55 o 
  -5   3  13        5.30        4.84      7.22 o 
  -4   3  13        4.51        9.22      6.74 o 
  -3   3  13       69.87       62.21     10.11 o 
  -2   3  13       50.63       41.24      8.35 o 
  -1   3  13       38.24       36.83      5.01 o 
   0   3  13       11.58       15.00      3.18 o 
   1   3  13       98.05      100.54     10.24 o 
   2   3  13        7.65        2.48      5.49 o 
   3   3  13        1.76        3.13      4.02 o 
   4   3  13        0.77        3.49      3.49 o 
  -5   4  13       19.43        8.24      7.68 o 
  -4   4  13       17.04       10.79      6.76 o 
  -3   4  13        0.13       10.89      6.64 o 
  -2   4  13      108.75      122.11     12.31 o 
  -1   4  13       32.11       47.06      7.79 o 
   0   4  13       48.30       37.54      6.22 o 
   1   4  13        9.43       17.54      5.75 o 
   2   4  13        2.01        3.11      4.87 o 
   3   4  13        9.31       20.95      5.16 o 
   4   4  13        7.49        4.86      3.27 o 
  -5   5  13        0.89        0.82      5.45 o 
  -4   5  13        4.21       12.40      4.56 o 
  -3   5  13       21.32       17.40      6.87 o 
  -2   5  13        8.37        0.72      5.61 o 
  -1   5  13       34.90       32.61      3.41 o 
   0   5  13        9.36       12.94      2.83 o 
   1   5  13        2.62        6.89      3.12 o 
   2   5  13        0.99        3.85      3.85 o 
   3   5  13        1.84        1.73      3.55 o 
  -4   6  13        8.05        5.92      5.92 o 
  -3   6  13        0.82        0.70      4.41 o 
  -2   6  13        3.18        0.00      4.44 o 
  -1   6  13        3.85        3.13      4.42 o 
   0   6  13       18.49       13.93     11.52 o 
   1   6  13        6.52        1.08      3.27 o 
   2   6  13        6.67        9.16      3.70 o 
  -3   7  13        1.71        4.01      3.09 o 
  -2   7  13        9.53       11.41      3.74 o 
  -1   7  13        4.51        2.91      3.52 o 
   0   7  13        4.38        0.51      4.11 o 
   1   7  13        0.26        2.91      2.91 o 
  -6   0  14        1.28        0.00      4.16 o 
  -5   0  14        3.61        0.00      6.88 o 
  -4   0  14        7.41       14.09      5.80 o 
  -3   0  14        6.59        3.83      7.93 o 
  -2   0  14       75.06       93.50     15.98 o 
  -1   0  14       11.84       19.60      6.24 o 
   0   0  14       22.57       16.25      3.99 o 
   1   0  14       33.01       23.29      7.39 o 
   2   0  14        2.66        2.64      3.60 o 
   3   0  14        0.17        0.46      2.35 o 
   4   0  14        2.06        1.38      2.16 o 
  -6   1  14        3.93        2.83      4.44 o 
  -5   1  14       50.25       44.89      8.41 o 
  -4   1  14        1.65        2.08      6.25 o 
  -3   1  14        5.60       20.25      7.54 o 
  -2   1  14       21.71       19.06      9.78 o 
  -1   1  14       25.54       43.69      7.60 o 
   0   1  14       19.43       17.48      7.13 o 
   1   1  14       20.65       27.95      7.42 o 
   2   1  14        3.86        6.43      4.03 o 
   3   1  14       21.63       26.10      3.16 o 
   4   1  14        5.89        3.49      2.79 o 
  -6   2  14        0.69        0.00      4.30 o 
  -5   2  14        1.59        6.74      6.74 o 
  -4   2  14        4.85        2.04      7.68 o 
  -3   2  14       30.00       32.24      9.14 o 
  -2   2  14       16.67        8.60      8.95 o 
  -1   2  14        0.12       10.58      7.10 o 
   0   2  14       71.65       63.81      5.45 o 
   1   2  14      136.22      151.48     11.00 o 
   2   2  14       48.46       51.32      7.37 o 
   3   2  14       12.18        9.76      4.18 o 
   4   2  14        0.77        4.38      2.74 o 
  -6   3  14        6.62        6.01      6.01 o 
  -5   3  14       10.17        6.45      7.56 o 
  -4   3  14        0.88        2.02      7.06 o 
  -3   3  14       21.99       25.61      9.72 o 
  -2   3  14        8.61        4.82      8.83 o 
  -1   3  14       61.07       62.07     10.93 o 
   0   3  14       34.87       29.31      4.10 o 
   1   3  14       89.16       83.65      8.10 o 
   2   3  14        8.86        3.03      5.11 o 
   3   3  14        2.00        0.00      4.19 o 
   4   3  14        0.89        1.68      2.68 o 
  -5   4  14       11.69        8.37      4.91 o 
  -4   4  14        7.43       14.03      7.05 o 
  -3   4  14       11.26       15.00      6.36 o 
  -2   4  14       35.02       43.41      7.00 o 
  -1   4  14       39.18       27.02      6.72 o 
   0   4  14       34.87       25.16      4.52 o 
   1   4  14        4.08        3.31      4.70 o 
   2   4  14        5.50        3.50      3.50 o 
   3   4  14        0.33        3.68      3.68 o 
  -4   5  14        2.37        8.85      5.49 o 
  -3   5  14       34.42       35.10      5.63 o 
  -2   5  14       10.62       10.63      5.06 o 
  -1   5  14       12.45       11.69      4.08 o 
   0   5  14        2.44        1.58      2.89 o 
   1   5  14        3.54        8.56      2.51 o 
   2   5  14        3.76        2.68      2.89 o 
  -3   6  14        4.64        3.02      3.89 o 
  -2   6  14        1.67        0.53      3.71 o 
  -1   6  14       10.35        8.62      2.60 o 
   0   6  14        0.20        1.98      1.98 o 
   1   6  14        0.24        4.62      2.18 o 
  -2   7  14        9.34        4.14      3.15 o 
  -1   7  14        4.30        1.40      2.20 o 
   0   7  14        2.20        1.46      4.63 o 
  -6   0  15        0.17        0.57      3.46 o 
  -5   0  15        1.78        1.54      3.97 o 
  -4   0  15        0.00        8.35      5.40 o 
  -3   0  15        5.22        5.91      8.33 o 
  -2   0  15       24.61       16.61      8.78 o 
  -1   0  15       10.84       14.51      7.12 o 
   0   0  15        1.62        0.12      2.97 o 
   1   0  15       50.17       44.46      6.12 o 
   2   0  15        0.01        2.07      3.59 o 
   3   0  15        5.50        1.27      2.61 o 
   4   0  15        0.03        2.01      2.01 o 
  -6   1  15        4.19        5.00      3.87 o 
  -5   1  15        0.69        7.26      7.26 o 
  -4   1  15       22.60       23.35      8.59 o 
  -3   1  15       95.45      111.55     13.43 o 
  -2   1  15        9.51        1.92      7.93 o 
  -1   1  15       10.73       16.15      6.39 o 
   0   1  15       17.91       13.88      4.10 o 
   1   1  15        0.70        2.50      4.70 o 
   2   1  15       33.00       28.70      5.07 o 
   3   1  15        6.06        1.39      3.12 o 
  -5   2  15        2.16        4.42      4.78 o 
  -4   2  15        2.64       13.13      6.18 o 
  -3   2  15       14.46        4.90      8.76 o 
  -2   2  15       58.26       58.00     14.57 o 
  -1   2  15       24.47       29.43      9.97 o 
   0   2  15        5.56        3.32      3.59 o 
   1   2  15       46.59       39.41      6.59 o 
   2   2  15       32.71       46.98      6.73 o 
   3   2  15        4.28        1.53      3.37 o 
  -5   3  15       18.82        7.56      5.96 o 
  -4   3  15        5.80        1.91      6.32 o 
  -3   3  15       24.89       24.03      8.85 o 
  -2   3  15        3.41        1.60      6.71 o 
  -1   3  15       56.74       60.79      9.44 o 
   0   3  15       16.16        8.90      4.27 o 
   1   3  15       10.74       17.82      4.49 o 
   2   3  15        5.66       12.24      4.21 o 
   3   3  15        2.67        2.87      3.31 o 
  -5   4  15        0.38        3.64      3.89 o 
  -4   4  15        1.23        0.00      5.15 o 
  -3   4  15        6.39       14.00      5.33 o 
  -2   4  15       18.66       16.05      4.67 o 
  -1   4  15       13.67       17.06      5.12 o 
   0   4  15       14.98       16.16      3.39 o 
   1   4  15        3.23        1.63      3.32 o 
   2   4  15        8.94        4.10      4.46 o 
  -4   5  15        0.07        1.40      4.58 o 
  -3   5  15        1.69        3.44      4.04 o 
  -2   5  15        1.49        3.66      4.47 o 
  -1   5  15        1.31        1.58      3.77 o 
   0   5  15        6.20        3.43      2.40 o 
   1   5  15        3.06        1.45      2.75 o 
   2   5  15        5.47        6.23      3.14 o 
  -3   6  15        2.39        1.99      3.53 o 
  -2   6  15        1.19        1.86      3.51 o 
  -1   6  15        0.12        0.00      2.04 o 
   0   6  15        0.11        1.90      1.54 o 
  -5   0  16        5.21        0.69      4.69 o 
  -4   0  16        0.79        7.90      4.55 o 
  -3   0  16        4.52        8.59      8.59 o 
  -2   0  16        0.14        0.00      5.04 o 
  -1   0  16       40.00       45.45      8.93 o 
   0   0  16       17.14       26.13      4.44 o 
   1   0  16       25.96       22.00      5.44 o 
   2   0  16        0.66        1.41      2.92 o 
   3   0  16        4.69        1.05      1.57 o 
  -5   1  16        1.45        4.03      4.86 o 
  -4   1  16        6.00        0.00      7.21 o 
  -3   1  16       22.31       25.52      8.39 o 
  -2   1  16        7.19        8.59      7.92 o 
  -1   1  16       14.61        8.29      6.03 o 
   0   1  16        5.23        9.34      2.99 o 
   1   1  16       11.10       11.69      5.92 o 
   2   1  16        5.96        2.06      3.01 o 
   3   1  16        0.20        0.75      2.22 o 
  -5   2  16        1.57        4.31      4.31 o 
  -4   2  16       10.64        9.44      7.59 o 
  -3   2  16        9.53       19.13      7.15 o 
  -2   2  16        4.96        8.58      8.58 o 
  -1   2  16        2.14       10.37      6.99 o 
   0   2  16       14.65       16.65      4.47 o 
   1   2  16        6.20        0.56      3.47 o 
   2   2  16        3.47        2.10      3.68 o 
   3   2  16        1.53        2.05      2.20 o 
  -5   3  16        8.97        6.44      5.14 o 
  -4   3  16       15.78       25.14      5.55 o 
  -3   3  16        7.17       12.12      6.11 o 
  -2   3  16       52.31       36.91      7.74 o 
  -1   3  16       10.95       16.38      4.86 o 
   0   3  16       30.45       25.32      3.90 o 
   1   3  16        1.65        5.69      3.98 o 
   2   3  16       30.68       27.90      3.87 o 
  -4   4  16       12.36       13.08      4.04 o 
  -3   4  16        0.85        1.48      5.67 o 
  -2   4  16       10.31        1.97      4.15 o 
  -1   4  16        5.91        5.11      3.79 o 
   0   4  16        1.05        1.44      1.87 o 
   1   4  16        4.69        0.46      3.35 o 
   2   4  16        2.02        2.14      2.49 o 
  -3   5  16       14.45        6.88      4.85 o 
  -2   5  16        8.43        2.63      3.84 o 
  -1   5  16        2.28        6.04      2.35 o 
   0   5  16        1.74        4.18      1.64 o 
   1   5  16        1.29        2.97      2.97 o 
  -5   0  17       16.74       14.80      4.25 o 
  -4   0  17        2.52        0.80      5.17 o 
  -3   0  17        2.79        0.00      5.50 o 
  -2   0  17        0.32        5.36      6.13 o 
  -1   0  17        0.37       10.92      5.84 o 
   0   0  17       55.27       61.69      5.74 o 
   1   0  17        1.95        7.85      2.71 o 
   2   0  17        0.04        1.20      2.72 o 
  -5   1  17        3.04        2.04      4.28 o 
  -4   1  17       13.43        4.47      5.70 o 
  -3   1  17        2.42        5.75      5.75 o 
  -2   1  17        1.56        8.86      8.86 o 
  -1   1  17       18.40       29.49      7.56 o 
   0   1  17        4.43        3.32      3.80 o 
   1   1  17       10.45        6.80      4.59 o 
   2   1  17        3.48        3.07      2.18 o 
  -4   2  17        0.32        3.38      5.58 o 
  -3   2  17       22.70       19.39      8.29 o 
  -2   2  17        8.18        8.54      8.54 o 
  -1   2  17        3.75        2.79      4.36 o 
   0   2  17        1.35        2.69      2.64 o 
   1   2  17        6.00        0.54      3.71 o 
   2   2  17        0.87        3.92      2.94 o 
  -4   3  17       11.29       16.17      3.88 o 
  -3   3  17        5.66        0.75      5.30 o 
  -2   3  17        7.15        6.36      6.36 o 
  -1   3  17       16.21       13.95      5.11 o 
   0   3  17        8.51        4.93      4.76 o 
   1   3  17        6.30        6.07      3.63 o 
  -3   4  17        2.05        3.13      3.36 o 
  -2   4  17        0.69        3.70      3.70 o 
  -1   4  17        6.53        3.50      3.75 o 
   0   4  17        5.65        5.01      1.99 o 
   1   4  17       14.32        8.23      2.62 o 
  -2   5  17        2.16        0.00      3.10 o 
  -1   5  17        3.26        2.65      2.48 o 
  -4   0  18        6.03        2.06      4.30 o 
  -3   0  18        0.47        1.59      4.30 o 
  -2   0  18        1.08        2.46      4.67 o 
  -1   0  18        0.83        1.45      4.36 o 
   0   0  18        0.12        1.73      6.73 o 
   1   0  18        0.71        1.34      3.03 o 
  -4   1  18        5.55        5.26      5.26 o 
  -3   1  18        0.21        1.66      5.26 o 
  -2   1  18        2.68        1.69      6.68 o 
  -1   1  18        2.57       11.31      5.73 o 
   0   1  18        7.08       10.26      4.06 o 
   1   1  18        1.32        2.85      2.85 o 
  -4   2  18        7.01        6.87      3.58 o 
  -3   2  18        3.28        2.25      3.50 o 
  -2   2  18        1.19        0.71      4.78 o 
  -1   2  18        2.22        9.54      3.64 o 
   0   2  18        7.42        1.90      2.85 o 
   1   2  18        1.32        3.99      2.31 o 
  -3   3  18        6.23        1.92      4.54 o 
  -2   3  18        2.09        3.58      4.44 o 
  -1   3  18       17.79       11.00      4.16 o 
   0   3  18        4.11        0.65      2.43 o 
  -1   4  18        0.24        2.44      2.84 o 
  -3   0  19        0.02        3.32      4.83 o 
  -2   0  19        0.28        0.71      4.35 o 
  -1   0  19        0.10        1.20      3.44 o 
   0   0  19        1.07        0.29      2.11 o 
  -3   1  19        6.54        0.69      5.06 o 
  -2   1  19        2.22        0.74      4.33 o 
  -1   1  19        0.42        4.31      4.31 o 
   0   1  19       20.83       19.18      2.71 o 
  -2   2  19        2.62        1.20      3.73 o 
  -1   2  19        8.71        7.31      3.47 o 
                                                 
